# Supplementary material for: Tris[6-meth­oxy-2-(phenyl­iminiometh­yl)phenolato]-κ4 O,O′;κO 1-tris­(thio­cyanato-κN)samarium(III)
Source: Acta Crystallogr Sect E Struct Rep Online. 2011 May 7;67(Pt 6):m706–7. doi: 10.1107/S1600536811016205 (PMC3120503; doi:10.1107/S1600536811016205)
Supplement: Supplementary file 1 [file e-67-0m706-sup1.cif]

##############################################################################
#                                                                            #
# This CIF contains the data in a paper accepted for publication in          #
# Acta Crystallographica Section E. It conforms to the requirements of       #
# Notes for Authors for Acta Crystallographica Section E, and has been       #
# peer reviewed under the auspices of the IUCr Commission on Journals.       #
#                                                                            #
# Full details of the Crystallographic Information File format               #
# are given in the paper "The Crystallographic Information File (CIF):       #
# a New Standard Archive File for Crystallography" by S. R. Hall, F. H.      #
# Allen and I. D. Brown [Acta Cryst. (1991), A47, 655-685].                  #
#                                                                            #
# The current version of the core CIF dictionary is obtainable from          #
# ftp://ftp.iucr.org/pub/cif_core.dic.                                       #
#                                                                            #
# Software is freely available for graphical display of the structure(s)     #
# in this CIF. For information consult the CIF software page                 #
# http://www.iucr.org/resources/cif/software.                                #
#                                                                            #
# This file may be used for bona fide research purposes within the           #
# scientific community so long as proper attribution is given to the journal # 
# article from which it was obtained.                                        #
#                                                                            #
##############################################################################
data_I
_audit_creation_method     SHELXL-97
_chemical_name_systematic
;
Tris[6-methoxy-2-(phenyliminiomethyl)phenolato]-
\k^4^<i>O</i>,<i>O</i>';\k<i>O</i>^1^-tris(thiocyanato-\k<i>N</i>)samarium(III)
;
_chemical_name_common     ?
_chemical_formula_moiety     'C45 H39 N6 O6 S3 Sm'
_chemical_formula_sum     'C45 H39 N6 O6 S3 Sm'
_chemical_formula_iupac     '[Sm (N C S)3 (C14 H13 N O2)3]'
_chemical_formula_weight     1006.35
_chemical_melting_point     ?
_symmetry_cell_setting     orthorhombic
_symmetry_space_group_name_H-M     'P b c a'
_symmetry_space_group_name_Hall     '-P 2ac 2ab'
loop_
    _symmetry_equiv_pos_as_xyz
    'x, y, z'
    '-x+1/2, -y, z+1/2'
    '-x, y+1/2, -z+1/2'
    'x+1/2, -y+1/2, -z'
    '-x, -y, -z'
    'x-1/2, y, -z-1/2'
    'x, -y-1/2, z-1/2'
    '-x-1/2, y-1/2, z'
_cell_length_a     19.5821(13)
_cell_length_b     20.3531(14)
_cell_length_c     22.4764(16)
_cell_angle_alpha     90.00
_cell_angle_beta     90.00
_cell_angle_gamma     90.00
_cell_volume     8958.1(11)
_cell_formula_units_Z     8
_cell_measurement_reflns_used     8408
_cell_measurement_theta_min     1.70
_cell_measurement_theta_max     27.43
_cell_measurement_temperature     296(2)
_exptl_crystal_description     block
_exptl_crystal_colour     red
_exptl_crystal_size_max     0.192
_exptl_crystal_size_mid     0.110
_exptl_crystal_size_min     0.086
_exptl_crystal_density_diffrn     1.492
_exptl_crystal_density_meas     ?
_exptl_crystal_density_method     'not measured'
_exptl_crystal_F_000     4072
_exptl_absorpt_coefficient_mu     1.505
_exptl_absorpt_correction_type     multi-scan
_exptl_absorpt_process_details     '(SADABS; Sheldrick, 1996)'
_exptl_absorpt_correction_T_min     0.820
_exptl_absorpt_correction_T_max     0.879
_exptl_special_details
;
;
_diffrn_ambient_temperature     296(2)
_diffrn_radiation_type     MoK\a
_diffrn_radiation_wavelength     0.71073
_diffrn_radiation_source     'fine-focus sealed tube'
_diffrn_radiation_monochromator     graphite
_diffrn_measurement_device_type     'Bruker APEXII CCD'
_diffrn_measurement_method     '\f and \w'
_diffrn_detector_area_resol_mean     ?
_diffrn_reflns_number     44977
_diffrn_reflns_av_R_equivalents     0.0463
_diffrn_reflns_av_sigmaI/netI     0.0650
_diffrn_reflns_theta_min     1.70
_diffrn_reflns_theta_max     27.43
_diffrn_reflns_theta_full     27.43
_diffrn_measured_fraction_theta_max     0.997
_diffrn_measured_fraction_theta_full     0.997
_diffrn_reflns_limit_h_min     -25
_diffrn_reflns_limit_h_max     17
_diffrn_reflns_limit_k_min     -17
_diffrn_reflns_limit_k_max     26
_diffrn_reflns_limit_l_min     -29
_diffrn_reflns_limit_l_max     19
_diffrn_standards_number     0
_diffrn_standards_interval_count     ?
_diffrn_standards_interval_time     ?
_diffrn_standards_decay_%     ?
_refine_special_details
;
Refinement of <i>F</i>^2^ against ALL reflections. The weighted <i>R</i>-factor
<i>wR</i> and goodness of fit <i>S</i> are based on <i>F</i>^2^, conventional
<i>R</i>-factors <i>R</i> are based on <i>F</i>, with <i>F</i> set to zero for
negative <i>F</i>^2^. The threshold expression of <i>F</i>^2^ >
\s(<i>F</i>^2^) is used only for calculating <i>R</i>-factors(gt) <i>etc</i>.
and is not relevant to the choice of reflections for refinement.
<i>R</i>-factors based on <i>F</i>^2^ are statistically about twice as large
as those based on <i>F</i>, and <i>R</i>- factors based on ALL data will be
even larger.
;
_reflns_number_total     10202
_reflns_number_gt     5925
_reflns_threshold_expression     I>2\s(I)
_refine_ls_structure_factor_coef     Fsqd
_refine_ls_matrix_type     full
_refine_ls_R_factor_all     0.0918
_refine_ls_R_factor_gt     0.0395
_refine_ls_wR_factor_gt     0.0646
_refine_ls_wR_factor_ref     0.0771
_refine_ls_goodness_of_fit_ref     0.992
_refine_ls_restrained_S_all     0.992
_refine_ls_number_reflns     10202
_refine_ls_number_parameters     562
_refine_ls_number_restraints     0
_refine_ls_hydrogen_treatment     constr
_refine_ls_weighting_scheme     calc
_refine_ls_weighting_details
                'calc w=1/[\s^2^(Fo^2^)+(0.0276P)^2^P] where P=(Fo^2^+2Fc^2^)/3'
_atom_sites_solution_hydrogens     geom
_atom_sites_solution_primary     direct
_atom_sites_solution_secondary     difmap
_refine_ls_shift/su_max     0.002
_refine_ls_shift/su_mean     0.000
_refine_diff_density_max     0.599
_refine_diff_density_min     -0.479
_refine_ls_extinction_method     none
_refine_ls_extinction_coef     ?
loop_
    _atom_type_symbol
    _atom_type_description
    _atom_type_scat_dispersion_real
    _atom_type_scat_dispersion_imag
    _atom_type_scat_source
    'C' 'C' 0.0033 0.0016
                         'International Tables Vol C Tables 4.2.6.8 and 6.1.1.4'
    'H' 'H' 0.0000 0.0000
                         'International Tables Vol C Tables 4.2.6.8 and 6.1.1.4'
    'N' 'N' 0.0061 0.0033
                         'International Tables Vol C Tables 4.2.6.8 and 6.1.1.4'
    'O' 'O' 0.0106 0.0060
                         'International Tables Vol C Tables 4.2.6.8 and 6.1.1.4'
    'S' 'S' 0.1246 0.1234
                         'International Tables Vol C Tables 4.2.6.8 and 6.1.1.4'
    'Sm' 'Sm' -0.1638 3.4418
                         'International Tables Vol C Tables 4.2.6.8 and 6.1.1.4'
_computing_data_collection     'APEX2 (Bruker, 2006)'
_computing_cell_refinement     'SAINT (Bruker, 2006)'
_computing_data_reduction     'SAINT (Bruker, 2006)'
_computing_structure_solution     'SHELXS97 (Sheldrick, 2008)'
_computing_structure_refinement     'SHELXL97 (Sheldrick, 2008)'
_computing_molecular_graphics     'SHELXTL (Sheldrick, 2008)'
_computing_publication_material     'SHELXL97 (Sheldrick, 2008)'
loop_
    _atom_site_type_symbol
    _atom_site_label
    _atom_site_fract_x
    _atom_site_fract_y
    _atom_site_fract_z
    _atom_site_U_iso_or_equiv
    _atom_site_adp_type
    _atom_site_calc_flag
    _atom_site_refinement_flags
    _atom_site_occupancy
    _atom_site_symmetry_multiplicity
    _atom_site_disorder_assembly
    _atom_site_disorder_group
    Sm Sm1 0.386756(8) 0.065497(8) 0.674038(7) 0.04009(7) Uani d . 1 1 . .
    C C1 0.38840(17) -0.1108(2) 0.69993(17) 0.0559(10) Uani d . 1 1 . .
    C C2 0.38077(16) 0.18885(17) 0.55898(17) 0.0472(9) Uani d . 1 1 . .
    C C3 0.2424(2) 0.01245(19) 0.58901(18) 0.0649(12) Uani d . 1 1 . .
    C C4 0.23106(19) 0.17975(19) 0.67437(17) 0.0808(13) Uani d . 1 1 . .
    H H4A 0.1855 0.1693 0.6869 0.121 Uiso calc R 1 1 . .
    H H4B 0.2365 0.1684 0.6332 0.121 Uiso calc R 1 1 . .
    H H4C 0.2391 0.2259 0.6795 0.121 Uiso calc R 1 1 . .
    C C5 0.27647(16) 0.14943(18) 0.77058(17) 0.0470(9) Uani d . 1 1 . .
    C C6 0.24777(16) 0.20102(18) 0.8016(2) 0.0601(11) Uani d . 1 1 . .
    H H6 0.2249 0.2343 0.7815 0.072 Uiso calc R 1 1 . .
    C C7 0.25349(19) 0.2027(2) 0.8639(2) 0.0636(12) Uani d . 1 1 . .
    H H7 0.2345 0.2376 0.8849 0.076 Uiso calc R 1 1 . .
    C C8 0.28607(19) 0.1547(2) 0.89360(19) 0.0645(11) Uani d . 1 1 . .
    H H8 0.2898 0.1571 0.9348 0.077 Uiso calc R 1 1 . .
    C C9 0.31460(17) 0.10066(19) 0.86309(17) 0.0494(9) Uani d . 1 1 . .
    C C10 0.30971(15) 0.09743(18) 0.80081(17) 0.0435(9) Uani d . 1 1 . .
    C C11 0.35044(19) 0.0510(2) 0.89350(18) 0.0596(11) Uani d . 1 1 . .
    H H11 0.3550 0.0546 0.9346 0.072 Uiso calc R 1 1 . .
    C C12 0.4210(2) -0.0509(2) 0.8890(2) 0.0647(11) Uani d . 1 1 . .
    C C13 0.4511(2) -0.0488(2) 0.9441(2) 0.0906(14) Uani d . 1 1 . .
    H H13 0.4418 -0.0149 0.9706 0.109 Uiso calc R 1 1 . .
    C C14 0.4343(3) -0.1015(3) 0.8512(2) 0.0960(15) Uani d . 1 1 . .
    H H14 0.4125 -0.1034 0.8144 0.115 Uiso calc R 1 1 . .
    C C18 0.5674(2) 0.16708(17) 0.65924(17) 0.0792(13) Uani d . 1 1 . .
    H H18A 0.5378 0.1974 0.6794 0.119 Uiso calc R 1 1 . .
    H H18B 0.5886 0.1887 0.6261 0.119 Uiso calc R 1 1 . .
    H H18C 0.6019 0.1518 0.6863 0.119 Uiso calc R 1 1 . .
    C C19 0.56142(17) 0.06593(17) 0.60434(15) 0.0441(8) Uani d . 1 1 . .
    C C20 0.62817(16) 0.06757(17) 0.58762(16) 0.0523(10) Uani d . 1 1 . .
    H H20 0.6559 0.1021 0.5998 0.063 Uiso calc R 1 1 . .
    C C21 0.65513(17) 0.01726(19) 0.55211(16) 0.0569(10) Uani d . 1 1 . .
    H H21 0.7006 0.0190 0.5402 0.068 Uiso calc R 1 1 . .
    C C22 0.61540(16) -0.03382(19) 0.53513(16) 0.0523(9) Uani d . 1 1 . .
    H H22 0.6336 -0.0670 0.5115 0.063 Uiso calc R 1 1 . .
    C C23 0.54599(16) -0.03695(17) 0.55328(14) 0.0414(8) Uani d . 1 1 . .
    C C24 0.51804(16) 0.01387(17) 0.58791(15) 0.0428(9) Uani d . 1 1 . .
    C C25 0.50616(16) -0.09166(17) 0.53564(14) 0.0452(9) Uani d . 1 1 . .
    H H25 0.5263 -0.1231 0.5113 0.054 Uiso calc R 1 1 . .
    C C26 0.53626(17) -0.02210(17) 0.73674(17) 0.0710(12) Uani d . 1 1 . .
    H H26A 0.5346 -0.0500 0.7712 0.106 Uiso calc R 1 1 . .
    H H26B 0.5818 -0.0055 0.7318 0.106 Uiso calc R 1 1 . .
    H H26C 0.5234 -0.0469 0.7021 0.106 Uiso calc R 1 1 . .
    C C27 0.50429(16) 0.07603(17) 0.78924(16) 0.0442(9) Uani d . 1 1 . .
    C C28 0.47831(17) 0.18348(17) 0.82938(16) 0.0473(9) Uani d . 1 1 . .
    C C29 0.54684(18) 0.06406(19) 0.83630(17) 0.0602(11) Uani d . 1 1 . .
    H H29 0.5698 0.0242 0.8388 0.072 Uiso calc R 1 1 . .
    C C30 0.5558(2) 0.1110(2) 0.88003(18) 0.0734(12) Uani d . 1 1 . .
    H H30 0.5852 0.1025 0.9116 0.088 Uiso calc R 1 1 . .
    C C31 0.5223(2) 0.1691(2) 0.87766(17) 0.0712(12) Uani d . 1 1 . .
    H H31 0.5282 0.1998 0.9079 0.085 Uiso calc R 1 1 . .
    C C32 0.46979(15) 0.13687(17) 0.78335(15) 0.0408(8) Uani d . 1 1 . .
    C C33 0.44407(19) 0.24441(18) 0.82642(17) 0.0592(10) Uani d . 1 1 . .
    H H33 0.4499 0.2740 0.8575 0.071 Uiso calc R 1 1 . .
    C C34 0.36501(17) 0.31872(19) 0.7765(2) 0.0561(10) Uani d . 1 1 . .
    C C35 0.3451(2) 0.3563(2) 0.8245(2) 0.0721(12) Uani d . 1 1 . .
    H H35 0.3588 0.3453 0.8628 0.086 Uiso calc R 1 1 . .
    C C36 0.34359(19) 0.33435(19) 0.7203(2) 0.0698(12) Uani d . 1 1 . .
    H H36 0.3575 0.3089 0.6881 0.084 Uiso calc R 1 1 . .
    C C37 0.3013(2) 0.3878(2) 0.7112(2) 0.0921(15) Uani d . 1 1 . .
    H H37 0.2855 0.3977 0.6732 0.111 Uiso calc R 1 1 . .
    C C38 0.39794(16) -0.15331(17) 0.53783(14) 0.0436(9) Uani d . 1 1 . .
    C C39 0.41983(17) -0.20829(17) 0.50737(15) 0.0523(10) Uani d . 1 1 . .
    H H39 0.4647 -0.2117 0.4942 0.063 Uiso calc R 1 1 . .
    C C40 0.33179(17) -0.14836(18) 0.55728(15) 0.0553(10) Uani d . 1 1 . .
    H H40 0.3175 -0.1110 0.5777 0.066 Uiso calc R 1 1 . .
    C C41 0.2829(2) 0.4263(2) 0.7592(3) 0.0990(19) Uani d . 1 1 . .
    H H41 0.2557 0.4632 0.7535 0.119 Uiso calc R 1 1 . .
    C C42 0.3046(2) 0.4104(2) 0.8146(3) 0.0956(17) Uani d . 1 1 . .
    H H42 0.2919 0.4366 0.8466 0.115 Uiso calc R 1 1 . .
    C C43 0.28665(18) -0.1986(2) 0.54662(17) 0.0650(11) Uani d . 1 1 . .
    H H43 0.2418 -0.1955 0.5599 0.078 Uiso calc R 1 1 . .
    C C44 0.3076(2) -0.2534(2) 0.51645(17) 0.0627(11) Uani d . 1 1 . .
    H H44 0.2771 -0.2875 0.5093 0.075 Uiso calc R 1 1 . .
    C C45 0.37362(19) -0.25807(18) 0.49683(17) 0.0619(11) Uani d . 1 1 . .
    H H45 0.3875 -0.2953 0.4761 0.074 Uiso calc R 1 1 . .
    N N1 0.37935(14) -0.05526(14) 0.69309(14) 0.0592(9) Uani d . 1 1 . .
    N N2 0.38159(15) 0.15884(15) 0.60278(15) 0.0626(9) Uani d . 1 1 . .
    N N3 0.28872(16) 0.03283(15) 0.61340(14) 0.0638(9) Uani d . 1 1 A .
    N N4 0.37735(15) 0.00056(16) 0.86737(14) 0.0589(9) Uani d . 1 1 . .
    H H4N 0.3672 -0.0028 0.8303 0.071 Uiso calc R 1 1 . .
    N N5 0.40494(13) 0.26107(13) 0.78251(13) 0.0496(8) Uani d . 1 1 . .
    H H5N 0.4029 0.2337 0.7534 0.059 Uiso calc R 1 1 . .
    N N6 0.44248(13) -0.10033(13) 0.55171(11) 0.0451(7) Uani d . 1 1 . .
    H H6N 0.4253 -0.0699 0.5736 0.054 Uiso calc R 1 1 . .
    O O1 0.33589(11) 0.04926(10) 0.76964(9) 0.0477(6) Uani d . 1 1 . .
    O O2 0.27958(11) 0.14291(12) 0.70981(11) 0.0606(7) Uani d . 1 1 . .
    O O3 0.52826(11) 0.11233(12) 0.63829(11) 0.0593(7) Uani d . 1 1 . .
    O O4 0.45412(10) 0.01339(10) 0.60439(10) 0.0506(6) Uani d . 1 1 . .
    O O5 0.48975(11) 0.03197(11) 0.74444(11) 0.0536(6) Uani d . 1 1 . .
    O O6 0.43125(10) 0.14810(9) 0.73654(9) 0.0413(5) Uani d . 1 1 . .
    S S1 0.40327(6) -0.18882(5) 0.70832(6) 0.0935(4) Uani d . 1 1 . .
    S S2 0.37988(5) 0.23007(5) 0.49660(5) 0.0640(3) Uani d . 1 1 . .
    S S3 0.17603(7) -0.02499(10) 0.55935(7) 0.0962(5) Uani d P 0.85 1 A 1
    S S3' 0.1863(4) 0.0303(5) 0.5308(4) 0.081(3) Uani d P 0.15 1 A 2
    C C17 0.4967(3) -0.0997(3) 0.9590(3) 0.1057(18) Uani d . 1 1 . .
    H H17 0.5171 -0.0999 0.9963 0.127 Uiso calc R 1 1 . .
    C C16 0.5111(3) -0.1476(3) 0.9205(3) 0.112(2) Uani d . 1 1 . .
    H H16 0.5428 -0.1797 0.9305 0.134 Uiso calc R 1 1 . .
    C C15 0.4796(3) -0.1498(3) 0.8670(3) 0.118(2) Uani d . 1 1 . .
    H H15 0.4888 -0.1841 0.8409 0.142 Uiso calc R 1 1 . .
loop_
    _atom_site_aniso_label
    _atom_site_aniso_U_11
    _atom_site_aniso_U_22
    _atom_site_aniso_U_33
    _atom_site_aniso_U_12
    _atom_site_aniso_U_13
    _atom_site_aniso_U_23
    Sm1 0.04677(11) 0.04036(12) 0.03315(11) 0.00306(9) 0.00068(9) -0.00664(9)
    C1 0.057(2) 0.057(3) 0.054(3) 0.002(2) -0.001(2) -0.011(2)
    C2 0.043(2) 0.048(2) 0.051(3) 0.0075(18) 0.0031(19) -0.010(2)
    C3 0.057(3) 0.077(3) 0.060(3) 0.015(2) -0.004(2) -0.023(2)
    C4 0.072(3) 0.094(3) 0.077(3) 0.024(3) -0.020(2) 0.003(3)
    C5 0.040(2) 0.053(2) 0.048(3) -0.0033(19) 0.0100(18) -0.006(2)
    C6 0.048(2) 0.056(3) 0.076(3) 0.000(2) 0.018(2) -0.005(2)
    C7 0.060(3) 0.059(3) 0.072(4) -0.008(2) 0.030(2) -0.026(3)
    C8 0.060(3) 0.078(3) 0.055(3) -0.016(2) 0.015(2) -0.022(3)
    C9 0.050(2) 0.058(3) 0.041(3) -0.006(2) 0.0101(19) -0.004(2)
    C10 0.040(2) 0.047(2) 0.044(2) -0.0097(18) 0.0076(17) -0.009(2)
    C11 0.060(2) 0.075(3) 0.043(3) -0.012(2) 0.010(2) -0.007(2)
    C12 0.069(3) 0.078(3) 0.048(3) -0.009(3) 0.000(2) 0.021(3)
    C13 0.086(3) 0.117(4) 0.069(4) -0.003(3) -0.008(3) 0.006(3)
    C14 0.144(5) 0.076(4) 0.069(4) 0.017(4) -0.001(3) 0.001(3)
    C18 0.099(3) 0.056(3) 0.083(3) -0.028(2) 0.024(3) -0.019(2)
    C19 0.049(2) 0.045(2) 0.038(2) 0.001(2) -0.0007(17) -0.0071(19)
    C20 0.045(2) 0.061(3) 0.051(3) -0.0131(19) -0.0001(17) -0.005(2)
    C21 0.039(2) 0.071(3) 0.061(3) -0.003(2) 0.0064(19) -0.002(2)
    C22 0.044(2) 0.057(2) 0.056(3) 0.003(2) 0.0033(19) -0.008(2)
    C23 0.0390(19) 0.049(2) 0.036(2) -0.0021(18) 0.0006(16) -0.0018(19)
    C24 0.042(2) 0.051(2) 0.035(2) -0.0018(19) 0.0049(17) -0.0018(19)
    C25 0.045(2) 0.050(2) 0.040(2) 0.0088(19) 0.0064(17) -0.0029(19)
    C26 0.072(3) 0.064(3) 0.077(3) 0.028(2) 0.001(2) 0.000(2)
    C27 0.0412(19) 0.050(2) 0.042(2) 0.0030(18) 0.0001(17) 0.003(2)
    C28 0.055(2) 0.046(2) 0.041(2) -0.0047(19) -0.0063(19) 0.000(2)
    C29 0.057(2) 0.064(3) 0.060(3) 0.000(2) -0.012(2) 0.009(2)
    C30 0.079(3) 0.082(3) 0.059(3) 0.002(3) -0.029(2) 0.009(3)
    C31 0.093(3) 0.074(3) 0.046(3) -0.003(3) -0.029(2) -0.013(2)
    C32 0.0366(19) 0.046(2) 0.039(2) -0.0080(17) 0.0003(17) 0.0024(19)
    C33 0.069(3) 0.055(3) 0.053(3) -0.008(2) -0.008(2) -0.008(2)
    C34 0.051(2) 0.041(2) 0.076(3) -0.0066(19) -0.003(2) -0.007(2)
    C35 0.072(3) 0.057(3) 0.087(3) 0.007(2) -0.001(2) -0.024(3)
    C36 0.067(3) 0.062(3) 0.080(4) 0.010(2) -0.008(3) -0.006(3)
    C37 0.083(3) 0.079(4) 0.115(5) 0.011(3) -0.036(3) 0.000(3)
    C38 0.044(2) 0.048(2) 0.038(2) -0.0058(18) -0.0022(16) -0.0033(18)
    C39 0.049(2) 0.048(2) 0.060(3) -0.0038(19) -0.0063(19) -0.006(2)
    C40 0.048(2) 0.063(3) 0.055(3) -0.005(2) 0.0050(19) -0.011(2)
    C41 0.067(3) 0.061(3) 0.169(6) 0.012(2) -0.027(4) -0.024(4)
    C42 0.073(3) 0.071(4) 0.142(6) 0.006(3) -0.005(3) -0.044(4)
    C43 0.049(2) 0.084(3) 0.062(3) -0.014(2) 0.003(2) -0.006(3)
    C44 0.062(3) 0.067(3) 0.059(3) -0.017(2) -0.019(2) 0.003(2)
    C45 0.067(3) 0.049(3) 0.069(3) -0.001(2) -0.009(2) -0.007(2)
    N1 0.069(2) 0.046(2) 0.063(2) 0.0055(17) 0.0125(16) -0.0055(17)
    N2 0.070(2) 0.066(2) 0.052(2) 0.0013(17) -0.0009(18) 0.0064(19)
    N3 0.063(2) 0.069(2) 0.059(2) -0.0020(19) -0.0075(18) -0.0119(19)
    N4 0.067(2) 0.070(2) 0.040(2) -0.0049(19) 0.0010(17) 0.0039(19)
    N5 0.0502(18) 0.0411(19) 0.057(2) -0.0014(15) -0.0027(16) -0.0063(16)
    N6 0.0447(16) 0.0482(18) 0.0425(19) -0.0017(15) 0.0058(14) -0.0098(15)
    O1 0.0552(14) 0.0450(14) 0.0430(15) -0.0002(12) 0.0069(12) -0.0081(12)
    O2 0.0634(16) 0.0774(18) 0.0409(17) 0.0180(14) -0.0021(13) -0.0037(14)
    O3 0.0580(15) 0.0552(16) 0.0645(18) -0.0069(14) 0.0082(13) -0.0191(14)
    O4 0.0408(13) 0.0598(16) 0.0513(16) -0.0045(12) 0.0109(11) -0.0150(13)
    O5 0.0544(14) 0.0504(15) 0.0559(17) 0.0158(13) -0.0083(13) -0.0085(14)
    O6 0.0449(13) 0.0418(13) 0.0371(14) 0.0018(11) -0.0036(11) -0.0021(12)
    S1 0.1156(10) 0.0449(7) 0.1200(11) 0.0103(6) -0.0151(8) -0.0014(7)
    S2 0.0645(6) 0.0674(7) 0.0601(7) 0.0146(5) 0.0041(5) 0.0142(6)
    S3 0.0590(9) 0.1447(15) 0.0849(13) 0.0049(11) -0.0177(8) -0.0495(12)
    S3' 0.057(5) 0.120(7) 0.067(6) 0.022(5) -0.031(4) -0.042(6)
    C17 0.088(4) 0.134(5) 0.095(5) 0.009(4) -0.019(3) 0.049(4)
    C16 0.113(4) 0.103(5) 0.120(6) 0.024(4) 0.029(4) 0.049(4)
    C15 0.163(6) 0.088(4) 0.104(5) 0.037(4) 0.006(4) 0.025(4)
_geom_special_details
;
All e.s.d.'s (except the e.s.d. in the dihedral angle between two l.s. planes)
are estimated using the full covariance matrix. The cell e.s.d.'s are taken
into account individually in the estimation of e.s.d.'s in distances, angles
and torsion angles; correlations between e.s.d.'s in cell parameters are only
used when they are defined by crystal symmetry. An approximate (isotropic)
treatment of cell e.s.d.'s is used for estimating e.s.d.'s involving l.s.
planes.
;
loop_
    _geom_bond_atom_site_label_1
    _geom_bond_atom_site_label_2
    _geom_bond_site_symmetry_2
    _geom_bond_distance
    _geom_bond_publ_flag
    Sm1 O4 . 2.305(2) y
    Sm1 O6 . 2.358(2) y
    Sm1 O1 . 2.391(2) y
    Sm1 N3 . 2.447(3) y
    Sm1 N2 . 2.487(3) y
    Sm1 N1 . 2.499(3) y
    Sm1 O5 . 2.653(2) y
    Sm1 O2 . 2.745(2) y
    C1 N1 . 1.155(4) ?
    C1 S1 . 1.625(4) ?
    C2 N2 . 1.159(4) ?
    C2 S2 . 1.634(4) ?
    C3 N3 . 1.139(4) ?
    C3 S3 . 1.647(4) ?
    C3 S3' . 1.746(8) ?
    C4 O2 . 1.449(4) ?
    C4 H4A . 0.9600 ?
    C4 H4B . 0.9600 ?
    C4 H4C . 0.9600 ?
    C5 O2 . 1.374(4) ?
    C5 C6 . 1.380(4) ?
    C5 C10 . 1.416(4) ?
    C6 C7 . 1.405(5) ?
    C6 H6 . 0.9300 ?
    C7 C8 . 1.345(5) ?
    C7 H7 . 0.9300 ?
    C8 C9 . 1.411(5) ?
    C8 H8 . 0.9300 ?
    C9 C10 . 1.405(4) ?
    C9 C11 . 1.407(5) ?
    C10 O1 . 1.310(4) ?
    C11 N4 . 1.295(4) ?
    C11 H11 . 0.9300 ?
    C12 C14 . 1.361(5) ?
    C12 C13 . 1.372(5) ?
    C12 N4 . 1.436(5) ?
    C13 C17 . 1.408(6) ?
    C13 H13 . 0.9300 ?
    C14 C15 . 1.371(6) ?
    C14 H14 . 0.9300 ?
    C18 O3 . 1.432(4) ?
    C18 H18A . 0.9600 ?
    C18 H18B . 0.9600 ?
    C18 H18C . 0.9600 ?
    C19 C20 . 1.360(4) ?
    C19 O3 . 1.377(3) ?
    C19 C24 . 1.407(4) ?
    C20 C21 . 1.402(4) ?
    C20 H20 . 0.9300 ?
    C21 C22 . 1.354(4) ?
    C21 H21 . 0.9300 ?
    C22 C23 . 1.421(4) ?
    C22 H22 . 0.9300 ?
    C23 C24 . 1.405(4) ?
    C23 C25 . 1.416(4) ?
    C24 O4 . 1.306(3) ?
    C25 N6 . 1.310(3) ?
    C25 H25 . 0.9300 ?
    C26 O5 . 1.439(3) ?
    C26 H26A . 0.9600 ?
    C26 H26B . 0.9600 ?
    C26 H26C . 0.9600 ?
    C27 C29 . 1.368(4) ?
    C27 O5 . 1.378(4) ?
    C27 C32 . 1.417(4) ?
    C28 C33 . 1.411(4) ?
    C28 C32 . 1.414(4) ?
    C28 C31 . 1.415(4) ?
    C29 C30 . 1.381(5) ?
    C29 H29 . 0.9300 ?
    C30 C31 . 1.355(5) ?
    C30 H30 . 0.9300 ?
    C31 H31 . 0.9300 ?
    C32 O6 . 1.315(3) ?
    C33 N5 . 1.295(4) ?
    C33 H33 . 0.9300 ?
    C34 C36 . 1.367(5) ?
    C34 C35 . 1.379(5) ?
    C34 N5 . 1.416(4) ?
    C35 C42 . 1.374(5) ?
    C35 H35 . 0.9300 ?
    C36 C37 . 1.382(5) ?
    C36 H36 . 0.9300 ?
    C37 C41 . 1.382(6) ?
    C37 H37 . 0.9300 ?
    C38 C40 . 1.371(4) ?
    C38 C39 . 1.380(4) ?
    C38 N6 . 1.422(4) ?
    C39 C45 . 1.379(4) ?
    C39 H39 . 0.9300 ?
    C40 C43 . 1.373(4) ?
    C40 H40 . 0.9300 ?
    C41 C42 . 1.355(6) ?
    C41 H41 . 0.9300 ?
    C42 H42 . 0.9300 ?
    C43 C44 . 1.369(5) ?
    C43 H43 . 0.9300 ?
    C44 C45 . 1.369(4) ?
    C44 H44 . 0.9300 ?
    C45 H45 . 0.9300 ?
    N4 H4N . 0.8600 ?
    N5 H5N . 0.8600 ?
    N6 H6N . 0.8600 ?
    C17 C16 . 1.333(6) ?
    C17 H17 . 0.9300 ?
    C16 C15 . 1.351(7) ?
    C16 H16 . 0.9300 ?
    C15 H15 . 0.9300 ?
loop_
    _geom_angle_atom_site_label_1
    _geom_angle_atom_site_label_2
    _geom_angle_atom_site_label_3
    _geom_angle_site_symmetry_1
    _geom_angle_site_symmetry_3
    _geom_angle
    _geom_angle_publ_flag
    O4 Sm1 O6 . . 121.41(7) ?
    O4 Sm1 O1 . . 141.71(7) ?
    O6 Sm1 O1 . . 73.57(7) ?
    O4 Sm1 N3 . . 86.89(9) ?
    O6 Sm1 N3 . . 144.66(9) ?
    O1 Sm1 N3 . . 97.83(9) ?
    O4 Sm1 N2 . . 86.41(9) ?
    O6 Sm1 N2 . . 81.60(9) ?
    O1 Sm1 N2 . . 131.86(9) ?
    N3 Sm1 N2 . . 79.45(10) ?
    O4 Sm1 N1 . . 72.37(9) ?
    O6 Sm1 N1 . . 128.36(9) ?
    O1 Sm1 N1 . . 71.69(8) ?
    N3 Sm1 N1 . . 77.45(10) ?
    N2 Sm1 N1 . . 149.24(10) ?
    O4 Sm1 O5 . . 81.47(7) ?
    O6 Sm1 O5 . . 63.07(7) ?
    O1 Sm1 O5 . . 75.23(7) ?
    N3 Sm1 O5 . . 149.21(9) ?
    N2 Sm1 O5 . . 127.70(8) ?
    N1 Sm1 O5 . . 71.88(9) ?
    O4 Sm1 O2 . . 154.22(8) ?
    O6 Sm1 O2 . . 72.46(7) ?
    O1 Sm1 O2 . . 59.84(7) ?
    N3 Sm1 O2 . . 73.69(9) ?
    N2 Sm1 O2 . . 73.68(9) ?
    N1 Sm1 O2 . . 118.03(8) ?
    O5 Sm1 O2 . . 123.66(7) ?
    N1 C1 S1 . . 178.2(4) ?
    N2 C2 S2 . . 179.1(3) ?
    N3 C3 S3 . . 172.8(4) ?
    N3 C3 S3' . . 141.8(5) ?
    S3 C3 S3' . . 45.4(3) ?
    O2 C4 H4A . . 109.5 ?
    O2 C4 H4B . . 109.5 ?
    H4A C4 H4B . . 109.5 ?
    O2 C4 H4C . . 109.5 ?
    H4A C4 H4C . . 109.5 ?
    H4B C4 H4C . . 109.5 ?
    O2 C5 C6 . . 126.4(4) ?
    O2 C5 C10 . . 112.6(3) ?
    C6 C5 C10 . . 120.9(4) ?
    C5 C6 C7 . . 119.3(4) ?
    C5 C6 H6 . . 120.3 ?
    C7 C6 H6 . . 120.3 ?
    C8 C7 C6 . . 121.0(4) ?
    C8 C7 H7 . . 119.5 ?
    C6 C7 H7 . . 119.5 ?
    C7 C8 C9 . . 120.9(4) ?
    C7 C8 H8 . . 119.6 ?
    C9 C8 H8 . . 119.6 ?
    C10 C9 C11 . . 119.0(4) ?
    C10 C9 C8 . . 119.6(4) ?
    C11 C9 C8 . . 121.4(4) ?
    O1 C10 C9 . . 122.8(4) ?
    O1 C10 C5 . . 118.9(3) ?
    C9 C10 C5 . . 118.3(4) ?
    N4 C11 C9 . . 123.5(4) ?
    N4 C11 H11 . . 118.2 ?
    C9 C11 H11 . . 118.2 ?
    C14 C12 C13 . . 120.3(5) ?
    C14 C12 N4 . . 117.0(4) ?
    C13 C12 N4 . . 122.6(5) ?
    C12 C13 C17 . . 117.6(5) ?
    C12 C13 H13 . . 121.2 ?
    C17 C13 H13 . . 121.2 ?
    C12 C14 C15 . . 120.3(5) ?
    C12 C14 H14 . . 119.9 ?
    C15 C14 H14 . . 119.9 ?
    O3 C18 H18A . . 109.5 ?
    O3 C18 H18B . . 109.5 ?
    H18A C18 H18B . . 109.5 ?
    O3 C18 H18C . . 109.5 ?
    H18A C18 H18C . . 109.5 ?
    H18B C18 H18C . . 109.5 ?
    C20 C19 O3 . . 126.1(3) ?
    C20 C19 C24 . . 121.7(3) ?
    O3 C19 C24 . . 112.2(3) ?
    C19 C20 C21 . . 120.1(3) ?
    C19 C20 H20 . . 120.0 ?
    C21 C20 H20 . . 120.0 ?
    C22 C21 C20 . . 120.4(3) ?
    C22 C21 H21 . . 119.8 ?
    C20 C21 H21 . . 119.8 ?
    C21 C22 C23 . . 120.2(3) ?
    C21 C22 H22 . . 119.9 ?
    C23 C22 H22 . . 119.9 ?
    C24 C23 C25 . . 121.3(3) ?
    C24 C23 C22 . . 119.9(3) ?
    C25 C23 C22 . . 118.8(3) ?
    O4 C24 C23 . . 121.7(3) ?
    O4 C24 C19 . . 120.7(3) ?
    C23 C24 C19 . . 117.7(3) ?
    N6 C25 C23 . . 123.6(3) ?
    N6 C25 H25 . . 118.2 ?
    C23 C25 H25 . . 118.2 ?
    O5 C26 H26A . . 109.5 ?
    O5 C26 H26B . . 109.5 ?
    H26A C26 H26B . . 109.5 ?
    O5 C26 H26C . . 109.5 ?
    H26A C26 H26C . . 109.5 ?
    H26B C26 H26C . . 109.5 ?
    C29 C27 O5 . . 125.1(3) ?
    C29 C27 C32 . . 121.2(4) ?
    O5 C27 C32 . . 113.7(3) ?
    C33 C28 C32 . . 119.9(3) ?
    C33 C28 C31 . . 120.4(4) ?
    C32 C28 C31 . . 119.6(3) ?
    C27 C29 C30 . . 120.3(4) ?
    C27 C29 H29 . . 119.9 ?
    C30 C29 H29 . . 119.9 ?
    C31 C30 C29 . . 121.0(4) ?
    C31 C30 H30 . . 119.5 ?
    C29 C30 H30 . . 119.5 ?
    C30 C31 C28 . . 120.3(4) ?
    C30 C31 H31 . . 119.8 ?
    C28 C31 H31 . . 119.8 ?
    O6 C32 C28 . . 122.5(3) ?
    O6 C32 C27 . . 120.0(3) ?
    C28 C32 C27 . . 117.5(3) ?
    N5 C33 C28 . . 123.2(3) ?
    N5 C33 H33 . . 118.4 ?
    C28 C33 H33 . . 118.4 ?
    C36 C34 C35 . . 120.4(4) ?
    C36 C34 N5 . . 116.8(4) ?
    C35 C34 N5 . . 122.7(4) ?
    C42 C35 C34 . . 118.8(4) ?
    C42 C35 H35 . . 120.6 ?
    C34 C35 H35 . . 120.6 ?
    C34 C36 C37 . . 120.3(4) ?
    C34 C36 H36 . . 119.9 ?
    C37 C36 H36 . . 119.9 ?
    C41 C37 C36 . . 119.1(5) ?
    C41 C37 H37 . . 120.4 ?
    C36 C37 H37 . . 120.4 ?
    C40 C38 C39 . . 120.7(3) ?
    C40 C38 N6 . . 117.0(3) ?
    C39 C38 N6 . . 122.2(3) ?
    C45 C39 C38 . . 118.5(3) ?
    C45 C39 H39 . . 120.7 ?
    C38 C39 H39 . . 120.7 ?
    C38 C40 C43 . . 119.9(3) ?
    C38 C40 H40 . . 120.1 ?
    C43 C40 H40 . . 120.1 ?
    C42 C41 C37 . . 120.0(5) ?
    C42 C41 H41 . . 120.0 ?
    C37 C41 H41 . . 120.0 ?
    C41 C42 C35 . . 121.4(5) ?
    C41 C42 H42 . . 119.3 ?
    C35 C42 H42 . . 119.3 ?
    C44 C43 C40 . . 120.0(4) ?
    C44 C43 H43 . . 120.0 ?
    C40 C43 H43 . . 120.0 ?
    C43 C44 C45 . . 120.0(4) ?
    C43 C44 H44 . . 120.0 ?
    C45 C44 H44 . . 120.0 ?
    C44 C45 C39 . . 120.9(4) ?
    C44 C45 H45 . . 119.5 ?
    C39 C45 H45 . . 119.5 ?
    C1 N1 Sm1 . . 167.7(3) ?
    C2 N2 Sm1 . . 161.9(3) ?
    C3 N3 Sm1 . . 173.1(3) ?
    C11 N4 C12 . . 131.8(4) ?
    C11 N4 H4N . . 114.1 ?
    C12 N4 H4N . . 114.1 ?
    C33 N5 C34 . . 128.1(3) ?
    C33 N5 H5N . . 116.0 ?
    C34 N5 H5N . . 116.0 ?
    C25 N6 C38 . . 128.7(3) ?
    C25 N6 H6N . . 115.6 ?
    C38 N6 H6N . . 115.6 ?
    C10 O1 Sm1 . . 122.7(2) ?
    C5 O2 C4 . . 117.9(3) ?
    C5 O2 Sm1 . . 112.4(2) ?
    C4 O2 Sm1 . . 129.6(2) ?
    C19 O3 C18 . . 117.6(3) ?
    C24 O4 Sm1 . . 137.6(2) ?
    C27 O5 C26 . . 117.1(3) ?
    C27 O5 Sm1 . . 115.19(18) ?
    C26 O5 Sm1 . . 127.3(2) ?
    C32 O6 Sm1 . . 124.4(2) ?
    C16 C17 C13 . . 121.2(6) ?
    C16 C17 H17 . . 119.4 ?
    C13 C17 H17 . . 119.4 ?
    C17 C16 C15 . . 120.3(6) ?
    C17 C16 H16 . . 119.9 ?
    C15 C16 H16 . . 119.9 ?
    C16 C15 C14 . . 120.2(6) ?
    C16 C15 H15 . . 119.9 ?
    C14 C15 H15 . . 119.9 ?
loop_
    _geom_torsion_atom_site_label_1
    _geom_torsion_atom_site_label_2
    _geom_torsion_atom_site_label_3
    _geom_torsion_atom_site_label_4
    _geom_torsion_site_symmetry_1
    _geom_torsion_site_symmetry_2
    _geom_torsion_site_symmetry_3
    _geom_torsion_site_symmetry_4
    _geom_torsion
    _geom_torsion_publ_flag
    O2 C5 C6 C7 . . . . -175.1(3) ?
    C10 C5 C6 C7 . . . . 1.9(5) ?
    C5 C6 C7 C8 . . . . -0.4(5) ?
    C6 C7 C8 C9 . . . . -0.9(5) ?
    C7 C8 C9 C10 . . . . 0.8(5) ?
    C7 C8 C9 C11 . . . . 178.2(3) ?
    C11 C9 C10 O1 . . . . 1.5(5) ?
    C8 C9 C10 O1 . . . . 179.0(3) ?
    C11 C9 C10 C5 . . . . -176.9(3) ?
    C8 C9 C10 C5 . . . . 0.6(5) ?
    O2 C5 C10 O1 . . . . -3.0(4) ?
    C6 C5 C10 O1 . . . . 179.6(3) ?
    O2 C5 C10 C9 . . . . 175.4(3) ?
    C6 C5 C10 C9 . . . . -1.9(5) ?
    C10 C9 C11 N4 . . . . -2.7(5) ?
    C8 C9 C11 N4 . . . . 179.9(3) ?
    C14 C12 C13 C17 . . . . 1.3(6) ?
    N4 C12 C13 C17 . . . . -175.7(4) ?
    C13 C12 C14 C15 . . . . -2.1(7) ?
    N4 C12 C14 C15 . . . . 175.0(4) ?
    O3 C19 C20 C21 . . . . -179.1(3) ?
    C24 C19 C20 C21 . . . . 1.3(5) ?
    C19 C20 C21 C22 . . . . -1.2(5) ?
    C20 C21 C22 C23 . . . . -0.1(5) ?
    C21 C22 C23 C24 . . . . 1.4(5) ?
    C21 C22 C23 C25 . . . . -178.9(3) ?
    C25 C23 C24 O4 . . . . -1.2(5) ?
    C22 C23 C24 O4 . . . . 178.6(3) ?
    C25 C23 C24 C19 . . . . 179.0(3) ?
    C22 C23 C24 C19 . . . . -1.3(5) ?
    C20 C19 C24 O4 . . . . -179.9(3) ?
    O3 C19 C24 O4 . . . . 0.4(4) ?
    C20 C19 C24 C23 . . . . 0.0(5) ?
    O3 C19 C24 C23 . . . . -179.7(3) ?
    C24 C23 C25 N6 . . . . -2.7(5) ?
    C22 C23 C25 N6 . . . . 177.6(3) ?
    O5 C27 C29 C30 . . . . -177.5(3) ?
    C32 C27 C29 C30 . . . . 1.5(5) ?
    C27 C29 C30 C31 . . . . 0.7(6) ?
    C29 C30 C31 C28 . . . . -1.3(6) ?
    C33 C28 C31 C30 . . . . -179.1(4) ?
    C32 C28 C31 C30 . . . . -0.4(5) ?
    C33 C28 C32 O6 . . . . 0.8(5) ?
    C31 C28 C32 O6 . . . . -178.0(3) ?
    C33 C28 C32 C27 . . . . -178.8(3) ?
    C31 C28 C32 C27 . . . . 2.5(5) ?
    C29 C27 C32 O6 . . . . 177.4(3) ?
    O5 C27 C32 O6 . . . . -3.5(4) ?
    C29 C27 C32 C28 . . . . -3.1(5) ?
    O5 C27 C32 C28 . . . . 176.1(3) ?
    C32 C28 C33 N5 . . . . -1.0(5) ?
    C31 C28 C33 N5 . . . . 177.8(3) ?
    C36 C34 C35 C42 . . . . -1.4(6) ?
    N5 C34 C35 C42 . . . . -178.0(3) ?
    C35 C34 C36 C37 . . . . -0.4(6) ?
    N5 C34 C36 C37 . . . . 176.4(3) ?
    C34 C36 C37 C41 . . . . 2.1(6) ?
    C40 C38 C39 C45 . . . . 0.1(5) ?
    N6 C38 C39 C45 . . . . 178.6(3) ?
    C39 C38 C40 C43 . . . . 0.2(5) ?
    N6 C38 C40 C43 . . . . -178.4(3) ?
    C36 C37 C41 C42 . . . . -1.9(7) ?
    C37 C41 C42 C35 . . . . 0.1(8) ?
    C34 C35 C42 C41 . . . . 1.5(7) ?
    C38 C40 C43 C44 . . . . -0.2(5) ?
    C40 C43 C44 C45 . . . . -0.1(6) ?
    C43 C44 C45 C39 . . . . 0.5(6) ?
    C38 C39 C45 C44 . . . . -0.5(5) ?
    O4 Sm1 N1 C1 . . . . 41.7(14) ?
    O6 Sm1 N1 C1 . . . . -74.8(14) ?
    O1 Sm1 N1 C1 . . . . -124.8(14) ?
    N3 Sm1 N1 C1 . . . . 132.4(14) ?
    N2 Sm1 N1 C1 . . . . 90.2(14) ?
    O5 Sm1 N1 C1 . . . . -44.9(14) ?
    O2 Sm1 N1 C1 . . . . -164.0(14) ?
    O4 Sm1 N2 C2 . . . . 30.6(9) ?
    O6 Sm1 N2 C2 . . . . 153.1(9) ?
    O1 Sm1 N2 C2 . . . . -148.0(9) ?
    N3 Sm1 N2 C2 . . . . -56.9(9) ?
    N1 Sm1 N2 C2 . . . . -15.1(10) ?
    O5 Sm1 N2 C2 . . . . 106.9(9) ?
    O2 Sm1 N2 C2 . . . . -132.8(9) ?
    C9 C11 N4 C12 . . . . 172.7(3) ?
    C14 C12 N4 C11 . . . . 172.7(4) ?
    C13 C12 N4 C11 . . . . -10.2(6) ?
    C28 C33 N5 C34 . . . . 175.8(3) ?
    C36 C34 N5 C33 . . . . 161.9(4) ?
    C35 C34 N5 C33 . . . . -21.3(5) ?
    C23 C25 N6 C38 . . . . -178.8(3) ?
    C40 C38 N6 C25 . . . . -175.9(3) ?
    C39 C38 N6 C25 . . . . 5.5(5) ?
    C9 C10 O1 Sm1 . . . . -143.4(2) ?
    C5 C10 O1 Sm1 . . . . 35.0(4) ?
    O4 Sm1 O1 C10 . . . . 166.8(2) ?
    O6 Sm1 O1 C10 . . . . 46.5(2) ?
    N3 Sm1 O1 C10 . . . . -98.3(2) ?
    N2 Sm1 O1 C10 . . . . -15.5(3) ?
    N1 Sm1 O1 C10 . . . . -172.3(2) ?
    O5 Sm1 O1 C10 . . . . 112.3(2) ?
    O2 Sm1 O1 C10 . . . . -32.4(2) ?
    C6 C5 O2 C4 . . . . -21.7(5) ?
    C10 C5 O2 C4 . . . . 161.1(3) ?
    C6 C5 O2 Sm1 . . . . 154.3(3) ?
    C10 C5 O2 Sm1 . . . . -22.9(3) ?
    O4 Sm1 O2 C5 . . . . 179.93(19) ?
    O6 Sm1 O2 C5 . . . . -53.0(2) ?
    O1 Sm1 O2 C5 . . . . 27.8(2) ?
    N3 Sm1 O2 C5 . . . . 137.3(2) ?
    N2 Sm1 O2 C5 . . . . -139.2(2) ?
    N1 Sm1 O2 C5 . . . . 71.7(2) ?
    O5 Sm1 O2 C5 . . . . -14.4(2) ?
    O4 Sm1 O2 C4 . . . . -4.7(4) ?
    O6 Sm1 O2 C4 . . . . 122.3(3) ?
    O1 Sm1 O2 C4 . . . . -156.8(3) ?
    N3 Sm1 O2 C4 . . . . -47.3(3) ?
    N2 Sm1 O2 C4 . . . . 36.2(3) ?
    N1 Sm1 O2 C4 . . . . -113.0(3) ?
    O5 Sm1 O2 C4 . . . . 161.0(3) ?
    C20 C19 O3 C18 . . . . -1.3(5) ?
    C24 C19 O3 C18 . . . . 178.4(3) ?
    C23 C24 O4 Sm1 . . . . 163.2(2) ?
    C19 C24 O4 Sm1 . . . . -16.9(5) ?
    O6 Sm1 O4 C24 . . . . 3.3(3) ?
    O1 Sm1 O4 C24 . . . . -100.5(3) ?
    N3 Sm1 O4 C24 . . . . 160.8(3) ?
    N2 Sm1 O4 C24 . . . . 81.2(3) ?
    N1 Sm1 O4 C24 . . . . -121.4(3) ?
    O5 Sm1 O4 C24 . . . . -47.8(3) ?
    O2 Sm1 O4 C24 . . . . 120.2(3) ?
    C29 C27 O5 C26 . . . . -18.8(5) ?
    C32 C27 O5 C26 . . . . 162.1(3) ?
    C29 C27 O5 Sm1 . . . . 168.3(3) ?
    C32 C27 O5 Sm1 . . . . -10.7(3) ?
    O4 Sm1 O5 C27 . . . . 145.8(2) ?
    O6 Sm1 O5 C27 . . . . 13.97(19) ?
    O1 Sm1 O5 C27 . . . . -64.8(2) ?
    N3 Sm1 O5 C27 . . . . -145.2(2) ?
    N2 Sm1 O5 C27 . . . . 67.1(2) ?
    N1 Sm1 O5 C27 . . . . -140.0(2) ?
    O2 Sm1 O5 C27 . . . . -27.9(2) ?
    O4 Sm1 O5 C26 . . . . -26.2(2) ?
    O6 Sm1 O5 C26 . . . . -158.1(3) ?
    O1 Sm1 O5 C26 . . . . 123.1(2) ?
    N3 Sm1 O5 C26 . . . . 42.8(3) ?
    N2 Sm1 O5 C26 . . . . -104.9(3) ?
    N1 Sm1 O5 C26 . . . . 47.9(2) ?
    O2 Sm1 O5 C26 . . . . 160.0(2) ?
    C28 C32 O6 Sm1 . . . . -160.2(2) ?
    C27 C32 O6 Sm1 . . . . 19.3(4) ?
    O4 Sm1 O6 C32 . . . . -76.9(2) ?
    O1 Sm1 O6 C32 . . . . 64.2(2) ?
    N3 Sm1 O6 C32 . . . . 144.4(2) ?
    N2 Sm1 O6 C32 . . . . -157.5(2) ?
    N1 Sm1 O6 C32 . . . . 14.9(2) ?
    O5 Sm1 O6 C32 . . . . -17.2(2) ?
    O2 Sm1 O6 C32 . . . . 127.1(2) ?
    C12 C13 C17 C16 . . . . 1.2(7) ?
    C13 C17 C16 C15 . . . . -2.9(9) ?
    C17 C16 C15 C14 . . . . 2.0(9) ?
    C12 C14 C15 C16 . . . . 0.5(8) ?
loop_
    _geom_hbond_atom_site_label_D
    _geom_hbond_atom_site_label_H
    _geom_hbond_atom_site_label_A
    _geom_hbond_site_symmetry_A
    _geom_hbond_distance_DH
    _geom_hbond_distance_HA
    _geom_hbond_distance_DA
    _geom_hbond_angle_DHA
    N4 H4N O1 . 0.86 1.83 2.543(4) 139
    N5 H5N O6 . 0.86 1.87 2.573(3) 131
    N6 H6N O4 . 0.86 1.92 2.610(3) 137
data_global
_journal_date_recd_electronic     2011-04-19
_journal_date_accepted     2011-04-28
_journal_name_full     'Acta Crystallographica, Section E'
_journal_year     2011
_journal_volume     67
_journal_issue      6
_journal_page_first     m706
_journal_page_last     m707
_journal_paper_category     QM
_journal_coeditor_code     SJ5128
_publ_contact_author_name     'Guo-Liang Zhao'
_publ_contact_author_address
;
  College of Chemistry and Life Sciences,
  Zhejiang Normal University,
  Jinhua, Zhejiang 321004,
  People's Republic of China.
  Zhejiang Normal University Xingzhi College,
  Jinhua, Zhejiang 321004,
  People's Republic of China
;
_publ_contact_author_email     'sky53@zjnu.cn'
_publ_contact_author_fax     '86-579-82282595'
_publ_contact_author_phone     '86-579-82283925'
_publ_section_title
;\
Tris[6-methoxy-2-(phenyliminiomethyl)phenolato]-\k^4^<i>O</i>,<i>O</i>';\
\k<i>O</i>^1^-tris(thiocyanato-\k<i>N</i>)samarium(III)
;
loop_
    _publ_author_name
    _publ_author_address
    'Guo-Di Ge'
;
  College of Chemistry and Life Science,
  Zhejiang Normal University,
  Jinhua 321004, Zhejiang,
  People's Republic of China
;
    'Jin-Bei Shen'
;
  College of Chemistry and Life Science,
  Zhejiang Normal University,
  Jinhua 321004, Zhejiang,
  People's Republic of China
;
    'Guo-Liang Zhao'
;
  College of Chemistry and Life Sciences,
  Zhejiang Normal University,
  Jinhua, Zhejiang 321004,
  People's Republic of China
  and
  Zhejiang Normal University Xingzhi College,
  Jinhua, Zhejiang 321004,
  People's Republic of China
;
