# Supplementary material for: Tris[6-meth­oxy-2-(phenyl­iminiometh­yl)phenolato]-κ4 O,O′;κO 1-tris­(thio­cyanato-κN)samarium(III)
Source: Acta Crystallogr Sect E Struct Rep Online. 2011 May 7;67(Pt 6):m706–7. doi: 10.1107/S1600536811016205 (PMC3120503; doi:10.1107/S1600536811016205)
Supplement: Supplementary file 2 [file e-67-0m706-Isup2.hkl]

# 
# h,k,l, Fc-squared, Fo-squared, sigma(Fo-squared) and status flag 
# 
data_I
_shelx_title ' a in Pbca' 
_shelx_refln_list_code          4 
_shelx_F_calc_maximum      560.19 
_exptl_crystal_F_000      4072.00 
_reflns_d_resolution_high  0.7714 
 
loop_ 
 _symmetry_equiv_pos_as_xyz 
 'x, y, z' 
 '-x+1/2, -y, z+1/2' 
 '-x, y+1/2, -z+1/2' 
 'x+1/2, -y+1/2, -z' 
 '-x, -y, -z' 
 'x-1/2, y, -z-1/2' 
 'x, -y-1/2, z-1/2' 
 '-x-1/2, y-1/2, z' 
 
_cell_length_a    19.5821 
_cell_length_b    20.3531 
_cell_length_c    22.4764 
_cell_angle_alpha  90.000 
_cell_angle_beta   90.000 
_cell_angle_gamma  90.000 
 
_shelx_F_squared_multiplier     1.000 
 
loop_ 
 _refln_index_h 
 _refln_index_k 
 _refln_index_l 
 _refln_F_squared_calc 
 _refln_F_squared_meas 
 _refln_F_squared_sigma 
 _refln_observed_status 
   2   0   0   141554.34   129185.42   1725.30 o 
   4   0   0   155289.08   154277.52   2081.73 o 
   6   0   0    26275.77    26358.77    402.52 o 
   8   0   0   129656.42   124568.74   2347.23 o 
  10   0   0    54712.25    54810.05    785.39 o 
  12   0   0    59487.94    59842.92    880.79 o 
  14   0   0    47959.66    47338.03    996.46 o 
  16   0   0    14041.63    13459.64    661.01 o 
  18   0   0    34056.44    35313.75   1385.19 o 
  20   0   0      799.63      767.63    346.30 o 
  22   0   0     8216.25    10412.67    853.56 o 
  24   0   0        5.53     -341.17    341.17 o 
   2   1   0    76533.86    75423.91    733.39 o 
   4   1   0    53869.29    48394.56    544.09 o 
   6   1   0    40900.06    41065.40    440.46 o 
   8   1   0     1115.89     1076.08     84.44 o 
  10   1   0    35204.58    35078.51    413.24 o 
  12   1   0     4027.37     4142.48    127.79 o 
  14   1   0     5780.72     5586.74    217.41 o 
  16   1   0     3474.77     3305.32    276.62 o 
  18   1   0      819.03      807.89    278.00 o 
  20   1   0     2931.79     2936.12    473.27 o 
  22   1   0       92.28      381.82    242.01 o 
  24   1   0      825.06     1015.14    543.50 o 
   0   2   0   245603.19   245328.17   3184.82 o 
   2   2   0    41856.09    40016.54    478.78 o 
   4   2   0    14930.62    14219.11    194.99 o 
   6   2   0    50676.95    50909.23    526.36 o 
   8   2   0      808.92      731.28     62.46 o 
  10   2   0     1638.42     1778.27    125.83 o 
  12   2   0     9366.03     9664.16    167.97 o 
  14   2   0    14900.92    14965.42    348.10 o 
  16   2   0     3374.35     3564.89    302.48 o 
  18   2   0    13219.38    13038.84    555.31 o 
  20   2   0       49.06      -76.97    211.21 o 
  22   2   0     1187.81      777.66    274.62 o 
  24   2   0       21.05       26.76    442.81 o 
   2   3   0   134917.53   134222.14   1360.52 o 
   4   3   0   191806.89   190678.00   1931.74 o 
   6   3   0    12766.61    11732.22    188.97 o 
   8   3   0    46957.61    47564.10    553.17 o 
  10   3   0    26986.06    28163.86    393.53 o 
  12   3   0    45426.61    47319.87    543.01 o 
  14   3   0     1224.81     1071.52    117.44 o 
  16   3   0    10931.19    10972.30    416.03 o 
  18   3   0       44.57       32.25    184.90 o 
  20   3   0     5444.32     6097.88    776.77 o 
  22   3   0        2.98      -26.20    224.22 o 
  24   3   0     2882.74     4311.63    480.61 o 
   0   4   0     3306.11     3175.19    119.90 o 
   2   4   0     6994.86     6639.47    144.11 o 
   4   4   0    33662.08    32755.94    377.02 o 
   6   4   0     3031.82     3076.10     94.62 o 
   8   4   0     5513.88     5184.00    139.00 o 
  10   4   0     5149.98     5272.08    154.07 o 
  12   4   0      173.83      154.31     77.44 o 
  14   4   0     4465.74     4605.93    314.20 o 
  16   4   0     1082.36      969.11    171.39 o 
  18   4   0      177.63      461.77    290.18 o 
  20   4   0        2.88       50.43    211.17 o 
  22   4   0       95.22     -218.26    218.26 o 
  24   4   0      749.29     1043.71    330.20 o 
   2   5   0   174404.41   172838.63   1540.58 o 
   4   5   0    17598.42    17539.17    261.49 o 
   6   5   0   100839.20    97538.95   1002.85 o 
   8   5   0    12815.98    12807.68    265.47 o 
  10   5   0    17765.32    16797.89    289.85 o 
  12   5   0    67405.95    69214.03   1082.36 o 
  14   5   0     2588.24     2918.82    264.22 o 
  16   5   0    36122.21    36760.83    760.91 o 
  18   5   0       48.06      250.74    171.81 o 
  20   5   0     9178.93     9979.78   1186.23 o 
  22   5   0       40.34     -216.11    216.11 o 
  24   5   0     1403.66      954.66    323.45 o 
   0   6   0    14734.20    13650.62    283.18 o 
   2   6   0     9637.52     8957.91    179.15 o 
   4   6   0   110377.37   105117.91    984.96 o 
   6   6   0     9972.21     9521.74    177.32 o 
   8   6   0    14600.65    13904.53    252.53 o 
  10   6   0    41093.36    40818.33    552.28 o 
  12   6   0    20503.16    19821.89    618.61 o 
  14   6   0    11496.47    11371.52    531.81 o 
  16   6   0    16192.23    16386.13    494.16 o 
  18   6   0     8535.77     7726.27   1084.43 o 
  20   6   0      442.71      434.74    438.80 o 
  22   6   0     1945.81     1592.72    298.48 o 
  24   6   0       79.05     -252.54    252.54 o 
   2   7   0    21474.45    21946.46    282.10 o 
   4   7   0      387.31      280.33     56.81 o 
   6   7   0     2075.43     1997.42     81.08 o 
   8   7   0    22492.87    23754.49    342.29 o 
  10   7   0    10947.59    11295.66    233.46 o 
  12   7   0       20.36       13.97    157.44 o 
  14   7   0     1947.29     1877.04    264.52 o 
  16   7   0     2521.23     2488.65    214.32 o 
  18   7   0      286.57      398.84    221.89 o 
  20   7   0     1989.89     2299.08    523.46 o 
  22   7   0      364.34      289.24    299.64 o 
  24   7   0       75.91      259.92    359.60 o 
   0   8   0   150926.52   159199.72   1979.64 o 
   2   8   0      730.85      859.70     68.20 o 
   4   8   0   127966.88   124377.94   1119.22 o 
   6   8   0    35383.03    34526.57    435.22 o 
   8   8   0    82626.03    82363.46   1015.68 o 
  10   8   0    20973.07    21509.95    485.29 o 
  12   8   0     6255.84     6270.10    391.23 o 
  14   8   0    10337.51     9860.42    621.44 o 
  16   8   0     2664.73     3065.35    383.24 o 
  18   8   0    11296.06    11369.95    615.16 o 
  20   8   0        3.98     -167.86    190.07 o 
  22   8   0     3802.07     3804.18    407.62 o 
  24   8   0       17.05     -255.73    255.73 o 
   2   9   0     2186.50     2381.73    118.27 o 
   4   9   0    17267.61    18636.41    274.60 o 
   6   9   0    55031.14    57296.58    638.68 o 
   8   9   0      843.20      794.60     68.61 o 
  10   9   0     3727.72     3644.41    301.59 o 
  12   9   0    14114.97    14087.71    663.64 o 
  14   9   0     2710.38     2804.71    681.53 o 
  16   9   0      985.86      881.62    170.27 o 
  18   9   0      778.57      829.88    408.98 o 
  20   9   0      585.87      504.97    226.95 o 
  22   9   0      452.46      468.81    253.24 o 
   0  10   0    62827.27    62858.29    940.52 o 
   2  10   0      385.25      337.26     62.11 o 
   4  10   0    66988.99    67025.35    728.60 o 
   6  10   0      524.03      614.32    119.38 o 
   8  10   0    10162.58    10123.50    234.07 o 
  10  10   0     3241.88     3082.89    195.13 o 
  12  10   0     7619.98     8158.97    510.57 o 
  14  10   0      864.28      897.03    162.82 o 
  16  10   0       69.40       -1.19    142.29 o 
  18  10   0     8870.82     9122.26    474.36 o 
  20  10   0      597.20      650.70    240.18 o 
  22  10   0     1473.44     1635.84    322.65 o 
   2  11   0    98585.67    96801.84    986.23 o 
   4  11   0    12239.22    11935.86    266.52 o 
   6  11   0    61510.98    61077.33    810.88 o 
   8  11   0    36634.94    36969.08    636.70 o 
  10  11   0    21271.50    21600.95   1065.87 o 
  12  11   0     7632.20     7970.46    441.33 o 
  14  11   0      275.72      268.34    148.10 o 
  16  11   0     9086.42    10114.48    340.38 o 
  18  11   0        5.57       49.27    177.08 o 
  20  11   0     8869.71     8650.70    526.68 o 
  22  11   0       26.87      -82.50    247.76 o 
   0  12   0    11792.13    11642.98    375.64 o 
   2  12   0     1366.11     1274.98    111.88 o 
   4  12   0     5787.40     5599.56    204.95 o 
   6  12   0      368.23      337.86     89.23 o 
   8  12   0     1148.49     1414.11    273.35 o 
  10  12   0     3597.24     3628.23    263.71 o 
  12  12   0     1110.61     1463.62    280.51 o 
  14  12   0       83.17      184.14    154.88 o 
  16  12   0      528.81      987.82    175.53 o 
  18  12   0     1302.66     1132.42    268.76 o 
  20  12   0       34.54      -65.44    290.19 o 
  22  12   0        2.15      367.81    454.68 o 
   2  13   0    26080.57    26069.92    438.56 o 
   4  13   0     1991.96     2086.98    164.78 o 
   6  13   0    25572.31    26631.80    487.91 o 
   8  13   0     6702.61     6633.37    406.12 o 
  10  13   0    13211.40    14242.08    852.00 o 
  12  13   0     2590.03     2725.93    258.67 o 
  14  13   0      212.75      348.39    262.36 o 
  16  13   0     4523.99     4807.91    494.54 o 
  18  13   0      151.55      102.62    214.24 o 
  20  13   0     4033.70     3816.41    417.62 o 
  22  13   0        2.80     -170.97    260.76 o 
   0  14   0    14082.10    14240.19    809.95 o 
   2  14   0      205.72      145.60    117.21 o 
   4  14   0    24082.63    23463.04    515.80 o 
   6  14   0    10285.39    10158.43    549.00 o 
   8  14   0    24676.73    24902.04   1055.57 o 
  10  14   0     3585.22     4297.82    367.75 o 
  12  14   0     4537.09     5045.25    436.56 o 
  14  14   0     3413.90     3774.26    363.47 o 
  16  14   0      396.80      469.36    178.38 o 
  18  14   0     5198.38     4616.90    426.58 o 
  20  14   0      260.92      499.85    277.71 o 
   2  15   0     1553.53     1309.59    274.54 o 
   4  15   0     1283.10     1187.33    181.77 o 
   6  15   0     4302.84     4885.92    420.56 o 
   8  15   0     1724.40     1054.29    330.59 o 
  10  15   0      113.31     -131.47    248.82 o 
  12  15   0       98.91      502.13    311.35 o 
  14  15   0      188.87      648.67    288.90 o 
  16  15   0        2.20     -123.70    186.03 o 
  18  15   0       10.40     -246.25    309.90 o 
  20  15   0      152.47      769.87    368.42 o 
   0  16   0    28106.51    28985.15   1373.65 o 
   2  16   0     1625.46     1288.63    205.28 o 
   4  16   0    45315.79    47700.41    963.00 o 
   6  16   0    13605.11    13740.34    858.69 o 
   8  16   0    23655.85    24701.00   1155.93 o 
  10  16   0     4992.29     5314.39    557.28 o 
  12  16   0     7738.96     8881.58    674.32 o 
  14  16   0     8794.05     9494.66    705.10 o 
  16  16   0      544.15      319.17    438.80 o 
  18  16   0     2470.94     2850.55    485.78 o 
  20  16   0       68.51     -138.84    335.40 o 
   2  17   0     5317.58     4058.92    812.20 o 
   4  17   0     9721.21    10500.49    618.45 o 
   6  17   0     2122.29     2835.16    515.28 o 
   8  17   0     1292.10      980.54    349.50 o 
  10  17   0     3559.92     4502.84    565.94 o 
  12  17   0     2169.92     2200.60    457.88 o 
  14  17   0      702.23      791.03    363.29 o 
  16  17   0     3032.92     3053.81    360.73 o 
  18  17   0        1.02     -114.79    328.02 o 
   0  18   0     1200.36     1533.65    457.56 o 
   2  18   0      219.50       85.79    425.50 o 
   4  18   0    11013.34    10790.30    651.45 o 
   6  18   0      247.05      450.83    323.53 o 
   8  18   0     1609.93     2086.45    481.93 o 
  10  18   0       13.13     -240.81    268.06 o 
  12  18   0     2516.73     3381.54    554.08 o 
  14  18   0      488.72      530.83    260.33 o 
  16  18   0      630.29      692.06    277.21 o 
  18  18   0      532.15        2.57    406.58 o 
   2  19   0    15351.12    15907.91    769.06 o 
   4  19   0      818.73     1204.81    386.38 o 
   6  19   0    25327.37    26290.76   1349.60 o 
   8  19   0     6604.37     6963.48    745.18 o 
  10  19   0     4912.91     5063.65    649.95 o 
  12  19   0     6234.57     6241.70    701.57 o 
  14  19   0     2303.23     2571.45    366.24 o 
  16  19   0     4207.58     4985.61    617.24 o 
   0  20   0       86.57      915.12    456.92 o 
   2  20   0      869.32      796.07    437.04 o 
   4  20   0      864.38      682.55    693.24 o 
   6  20   0        8.58      456.92    364.90 o 
   8  20   0     3052.94     3599.90    606.98 o 
  10  20   0      676.34      258.12    365.54 o 
  12  20   0      822.17     1165.23    450.51 o 
  14  20   0      424.42      231.48    277.03 o 
  16  20   0        1.05      210.02    415.56 o 
   2  21   0     1294.10      502.33    449.55 o 
   4  21   0       10.27      431.91    342.45 o 
   6  21   0     2862.21     3586.75    644.82 o 
   8  21   0     2409.56     1933.50    525.22 o 
  10  21   0      179.43     1049.48    453.39 o 
  12  21   0      521.86       92.68    246.23 o 
  14  21   0      510.19      772.18    325.15 o 
   0  22   0     9286.41     7454.71    963.22 o 
   2  22   0      145.25      217.94    271.84 o 
   4  22   0     4049.52     4187.64    718.89 o 
   6  22   0     2741.96     3128.23    665.98 o 
   8  22   0     2482.75     2503.61    581.65 o 
  10  22   0     1683.78     1887.97    546.70 o 
  12  22   0     1364.43     1439.86    481.77 o 
   2  23   0       46.95      545.23    414.92 o 
   4  23   0      255.87      -24.05    376.12 o 
   6  23   0        3.49      -40.72    396.32 o 
   8  23   0      368.25      117.36    388.30 o 
  10  23   0       27.26     -117.22    299.85 o 
  12  23   0        3.21     -262.81    262.81 o 
   0  24   0    14591.71    15138.29   2301.44 o 
   2  24   0      483.60      489.31    502.45 o 
   4  24   0     7501.27     6089.72    897.49 o 
   6  24   0     1326.53      904.62    346.53 o 
   8  24   0     2777.81     3316.59    506.71 o 
  10  24   0     1472.50     1282.79    391.45 o 
   2  25   0     2647.84     3408.97    543.11 o 
   4  25   0      131.51      -90.14    312.16 o 
   6  25   0     1583.78     1565.53    409.93 o 
   8  25   0     1252.69      790.07    509.83 o 
   0  26   0       30.14      205.20    360.30 o 
   2  26   0        0.13     -124.08    324.88 o 
   4  26   0       14.30      316.48    514.32 o 
   1   1   1    75772.71    76132.44    655.45 o 
   2   1   1   278716.59   279946.25   2105.12 o 
   3   1   1     8151.44     7476.72     78.13 o 
   4   1   1    15214.20    15545.45    142.55 o 
   5   1   1    98308.19   100420.45    678.79 o 
   6   1   1   145749.25   141634.89    860.56 o 
   7   1   1     2267.94     2381.33     57.01 o 
   8   1   1    62436.87    61108.84    451.08 o 
   9   1   1    37632.75    36715.54    307.37 o 
  10   1   1    33722.54    32894.64    291.73 o 
  11   1   1     7217.07     7572.03    108.03 o 
  12   1   1    27932.21    28496.24    248.96 o 
  13   1   1    15450.02    15497.84    188.61 o 
  14   1   1     7018.39     7595.79    166.29 o 
  15   1   1      156.85      132.96     87.03 o 
  16   1   1    16338.20    17204.09    361.73 o 
  17   1   1     2004.13     1664.49    154.48 o 
  18   1   1     1004.98      856.78    161.33 o 
  19   1   1     4264.36     4153.48    280.33 o 
  20   1   1     9390.33    10146.08    394.03 o 
  21   1   1     1664.64     1391.44    207.78 o 
  22   1   1       14.25     -124.27    156.97 o 
  23   1   1      797.03      827.37    199.64 o 
  24   1   1     2568.77     2574.82    323.70 o 
  25   1   1      322.93      322.38    210.59 o 
   0   2   1   235714.97   235727.19   2743.05 o 
   2   2   1     2963.44     3416.05     46.67 o 
   3   2   1    29433.47    28075.63    262.46 o 
   4   2   1     3064.22     3434.68     71.53 o 
   5   2   1      613.07      590.64     43.14 o 
   6   2   1    16861.75    16646.09    162.97 o 
   7   2   1    32851.45    33504.43    275.12 o 
   8   2   1    26303.42    24790.13    225.91 o 
   9   2   1     4389.41     4456.91     91.22 o 
  10   2   1     4186.51     4197.64     88.85 o 
  11   2   1    16064.85    16327.48    185.60 o 
  12   2   1    12163.52    12906.45    168.21 o 
  13   2   1      703.69      599.13     56.98 o 
  14   2   1    10283.48    10398.10    189.68 o 
  15   2   1     5518.77     5573.64    288.45 o 
  16   2   1     2689.57     2760.10    187.88 o 
  17   2   1      293.04      328.49    116.05 o 
  18   2   1     6459.43     6407.05    298.99 o 
  19   2   1     1179.35     1173.24    306.06 o 
  20   2   1      941.29     1266.28    194.90 o 
  21   2   1      390.01      569.61    181.12 o 
  22   2   1     2843.54     2988.21    273.13 o 
  23   2   1      247.04      247.71    188.14 o 
  24   2   1      243.29      528.94    210.32 o 
  25   2   1      172.79      103.38    201.94 o 
   1   3   1       61.55       66.26     17.59 o 
   2   3   1     7531.19     6484.99     80.51 o 
   3   3   1    67958.66    64298.36    492.42 o 
   4   3   1     5246.42     5803.37    121.20 o 
   5   3   1    27958.96    28349.55    267.25 o 
   6   3   1    45160.79    44322.23    370.28 o 
   7   3   1      552.15      449.11     37.29 o 
   8   3   1     7536.94     7536.58    116.33 o 
   9   3   1     3841.38     3842.08     95.26 o 
  10   3   1     3262.36     3259.27     71.32 o 
  11   3   1     4008.76     4229.57     91.14 o 
  12   3   1      112.28       37.43     41.65 o 
  13   3   1      498.41      530.39     69.35 o 
  14   3   1     2039.75     2168.67    123.48 o 
  15   3   1       17.21      105.71     76.12 o 
  16   3   1      398.72      444.15    103.84 o 
  17   3   1      315.07      371.25    113.29 o 
  18   3   1       13.03       -5.51    137.92 o 
  19   3   1      704.87      838.78    162.10 o 
  20   3   1      614.79      407.99    177.11 o 
  21   3   1        7.13      112.94    157.06 o 
  22   3   1      108.93      106.07    166.77 o 
  23   3   1      305.22      155.58    183.00 o 
  24   3   1      253.52      514.59    212.61 o 
  25   3   1       23.73     -154.95    201.58 o 
   0   4   1   138130.16   137697.75   1410.54 o 
   1   4   1    17298.67    16670.75    175.09 o 
   2   4   1    34938.32    34234.23    292.80 o 
   3   4   1    15896.63    14900.21    150.22 o 
   4   4   1   303747.28   302027.53   1969.42 o 
   5   4   1    41663.68    41890.93    331.90 o 
   6   4   1     4245.76     4318.94     94.94 o 
   7   4   1    21038.05    20015.44    235.64 o 
   8   4   1    58117.07    55900.10    483.58 o 
   9   4   1     3393.70     3341.73    123.24 o 
  10   4   1    33655.91    33241.24    305.28 o 
  11   4   1    10354.97    10440.77    151.33 o 
  12   4   1     5106.49     5107.27    163.78 o 
  13   4   1      997.33      959.70     85.90 o 
  14   4   1    17364.23    18315.15    393.94 o 
  15   4   1     1595.92     1524.68    104.76 o 
  16   4   1     1255.65     1022.77    123.72 o 
  17   4   1     2877.12     2839.89    252.39 o 
  18   4   1    12972.28    14527.94    404.00 o 
  19   4   1      113.19      302.09    138.90 o 
  20   4   1      567.00      275.06    154.24 o 
  21   4   1     1407.57     1375.03    346.62 o 
  22   4   1     2481.52     3460.43    285.35 o 
  23   4   1      320.18      450.67    192.16 o 
  24   4   1       74.61      -90.19    185.75 o 
  25   4   1      109.21       40.00    213.76 o 
   1   5   1     2166.46     2360.91     57.67 o 
   2   5   1    21850.34    20965.60    198.19 o 
   3   5   1     1250.70     1280.32     45.42 o 
   4   5   1      263.79      345.10     30.77 o 
   5   5   1      135.12      162.89     26.18 o 
   6   5   1    22089.87    21570.33    207.25 o 
   7   5   1     2672.14     2803.90     90.34 o 
   8   5   1     1299.20     1376.42     95.46 o 
   9   5   1      521.32      536.78     57.84 o 
  10   5   1      621.70      442.22     56.66 o 
  11   5   1      204.64      124.40     47.88 o 
  12   5   1     1814.84     1701.10     92.42 o 
  13   5   1      495.57      378.47    111.18 o 
  14   5   1     1145.12     1191.19    120.23 o 
  15   5   1      875.50      927.72    120.91 o 
  16   5   1     6111.15     6016.85    201.57 o 
  17   5   1     2211.69     2128.50    157.91 o 
  18   5   1      845.75      696.49    142.87 o 
  19   5   1       19.53      -92.49    123.49 o 
  20   5   1      504.37      599.11    160.91 o 
  21   5   1       32.79       93.52    166.06 o 
  22   5   1       54.83     -133.59    164.73 o 
  23   5   1      243.37       48.91    296.39 o 
  24   5   1      830.54      800.02    214.67 o 
   0   6   1    52158.80    51617.72    669.60 o 
   1   6   1    11869.95    12361.29    133.56 o 
   2   6   1      634.66      679.19     42.00 o 
   3   6   1    33933.48    33892.41    294.67 o 
   4   6   1    10682.82    10045.84    124.19 o 
   5   6   1        8.89       19.04     24.19 o 
   6   6   1     1633.22     1854.96     63.44 o 
   7   6   1     9871.49     9360.22    168.73 o 
   8   6   1    42903.98    43675.64    424.18 o 
   9   6   1     1272.71     1236.73     81.23 o 
  10   6   1     1542.33     1568.74     85.00 o 
  11   6   1    26502.42    26047.04    437.00 o 
  12   6   1      342.16      100.88     86.14 o 
  13   6   1      745.42      748.38    101.80 o 
  14   6   1     5308.96     5098.50    385.71 o 
  15   6   1    10877.13    11069.80    301.39 o 
  16   6   1     4160.58     4673.87    336.44 o 
  17   6   1      859.83      822.63    117.58 o 
  18   6   1     5683.87     6075.24    323.78 o 
  19   6   1      800.44      571.96    185.22 o 
  20   6   1      713.52      401.75    153.71 o 
  21   6   1      160.77      191.09    149.80 o 
  22   6   1     2891.35     2700.26    364.65 o 
  23   6   1      261.72      222.75    221.64 o 
  24   6   1       12.30       96.79    192.41 o 
   1   7   1    31004.81    29410.07    249.43 o 
   2   7   1    90707.48    88927.19    613.08 o 
   3   7   1    14199.80    14356.20    177.48 o 
   4   7   1     2820.58     2796.32     69.56 o 
   5   7   1    29270.64    29132.50    262.65 o 
   6   7   1   136027.03   135980.89    903.60 o 
   7   7   1      590.57      472.37     39.59 o 
   8   7   1     4376.02     4502.99     95.45 o 
   9   7   1    41851.62    41021.41    416.20 o 
  10   7   1     5935.28     5992.87    146.24 o 
  11   7   1       30.36       30.15     68.32 o 
  12   7   1    29758.37    30370.48    427.69 o 
  13   7   1    10958.56    10658.85    285.63 o 
  14   7   1     2569.12     2472.25    181.27 o 
  15   7   1      381.51      300.36    118.80 o 
  16   7   1    12965.52    12844.04    389.87 o 
  17   7   1     5731.26     5680.50    290.61 o 
  18   7   1      207.65      111.86    124.59 o 
  19   7   1       40.82       73.68    125.68 o 
  20   7   1     4999.54     5157.41    733.28 o 
  21   7   1     1833.13     1902.45    235.06 o 
  22   7   1      202.98      132.15    168.81 o 
  23   7   1      146.68      293.70    183.55 o 
  24   7   1     2835.59     3716.79    316.81 o 
   0   8   1     8615.71     8688.38    172.55 o 
   1   8   1      498.21      497.43     42.43 o 
   2   8   1      272.09      254.82     41.88 o 
   3   8   1      720.80      725.18     46.26 o 
   4   8   1     7657.48     7753.71    126.83 o 
   5   8   1    30344.09    29946.91    252.63 o 
   6   8   1     3032.67     3136.45     74.23 o 
   7   8   1     1253.92     1279.09     57.60 o 
   8   8   1     1787.80     1877.44     66.23 o 
   9   8   1        8.55       61.43     34.06 o 
  10   8   1     1109.81     1293.76    114.37 o 
  11   8   1      774.80      859.69    105.64 o 
  12   8   1      219.86      243.43     88.26 o 
  13   8   1     1682.12     1552.85    116.54 o 
  14   8   1     7160.44     7020.78    299.30 o 
  15   8   1       56.12      108.29    134.21 o 
  16   8   1      579.18      521.01    145.58 o 
  17   8   1       34.72      -27.36    138.45 o 
  18   8   1       88.33       81.62    122.16 o 
  19   8   1     1048.58      819.84    202.76 o 
  20   8   1      210.98       64.57    269.68 o 
  21   8   1       25.49     -147.08    147.08 o 
  22   8   1        2.93       83.81    173.00 o 
  23   8   1        1.84      291.27    179.16 o 
  24   8   1        0.64     -181.30    181.30 o 
   1   9   1      826.54      874.87     51.18 o 
   2   9   1    76711.93    78041.63    559.09 o 
   3   9   1    23630.54    24071.62    233.31 o 
   4   9   1     3427.38     3464.52     85.02 o 
   5   9   1    26002.87    26775.40    243.64 o 
   6   9   1    35408.63    34448.95    289.86 o 
   7   9   1       41.47       21.38     34.16 o 
   8   9   1    17526.54    17486.95    223.93 o 
   9   9   1     9081.46     8526.93    167.85 o 
  10   9   1    17233.71    16765.23    338.80 o 
  11   9   1      655.74      635.86    122.90 o 
  12   9   1    16691.09    16543.48    499.67 o 
  13   9   1     5611.96     5951.63    255.34 o 
  14   9   1      384.00      587.06    157.14 o 
  15   9   1       62.01      136.18    123.57 o 
  16   9   1     6833.20     7230.62    314.41 o 
  17   9   1     3873.54     4135.21    207.87 o 
  18   9   1      251.46       66.38    135.00 o 
  19   9   1      196.06      125.96    135.53 o 
  20   9   1     4953.72     5894.03    503.10 o 
  21   9   1      160.20      109.58    153.62 o 
  22   9   1       49.75     -160.83    160.83 o 
  23   9   1      248.45      559.16    197.50 o 
   0  10   1    32948.23    32221.88    459.82 o 
   1  10   1      664.80      702.82     52.93 o 
   2  10   1     3761.04     4014.07    110.10 o 
   3  10   1      462.65      324.12     45.02 o 
   4  10   1    49584.37    48788.96    383.84 o 
   5  10   1     4050.61     4383.88    112.56 o 
   6  10   1     6777.54     6906.08    174.44 o 
   7  10   1      327.28      310.12     46.81 o 
   8  10   1    17303.72    17236.65    222.47 o 
   9  10   1        3.75       69.76     56.08 o 
  10  10   1    11329.21    11582.00    330.62 o 
  11  10   1     3000.42     3061.76    194.37 o 
  12  10   1     6686.20     6853.12    274.11 o 
  13  10   1     4266.17     4396.74    293.92 o 
  14  10   1    12948.11    13488.23    333.45 o 
  15  10   1      160.99       95.63    124.15 o 
  16  10   1     2757.28     2395.37    212.08 o 
  17  10   1      215.05      346.04    100.91 o 
  18  10   1     7333.22     7506.26    304.01 o 
  19  10   1      597.16      466.36    153.61 o 
  20  10   1       19.02      -62.04    142.52 o 
  21  10   1      405.97      180.37    163.18 o 
  22  10   1     1692.14     1586.34    233.26 o 
  23  10   1       63.60      356.81    192.05 o 
   1  11   1      290.95      250.40     46.92 o 
   2  11   1     3360.88     3231.82    100.85 o 
   3  11   1     4882.68     4843.32    131.15 o 
   4  11   1     2784.32     2602.41     94.51 o 
   5  11   1     2486.98     2549.55     97.42 o 
   6  11   1      410.71      324.10     56.85 o 
   7  11   1      600.55      495.30     60.68 o 
   8  11   1      140.61       68.17     68.15 o 
   9  11   1     4223.07     4393.47    196.55 o 
  10  11   1     3435.25     3507.15    220.88 o 
  11  11   1      208.44      140.46    137.49 o 
  12  11   1     1306.06     1298.48    120.53 o 
  13  11   1     1509.62     1622.11    203.64 o 
  14  11   1        5.35       17.32     96.77 o 
  15  11   1       67.52       22.42    115.10 o 
  16  11   1       14.47      -39.45    106.04 o 
  17  11   1      762.71      800.12    123.33 o 
  18  11   1      383.38      366.48    150.68 o 
  19  11   1       60.83        7.63    143.00 o 
  20  11   1      624.37      626.47    173.34 o 
  21  11   1      181.74       55.52    167.78 o 
  22  11   1      142.18       73.94    183.29 o 
  23  11   1       10.59      133.11    194.95 o 
   0  12   1    88582.18    88706.94    959.00 o 
   1  12   1    14169.11    14114.38    205.32 o 
   2  12   1     1579.15     1508.17    106.94 o 
   3  12   1    14659.33    14597.17    224.63 o 
   4  12   1    74311.95    73616.67    605.28 o 
   5  12   1     5884.64     5283.67    140.16 o 
   6  12   1    23561.18    23683.64    289.09 o 
   7  12   1     7676.81     7012.24    164.12 o 
   8  12   1    13413.44    13082.88    353.72 o 
   9  12   1      224.60      270.24    109.25 o 
  10  12   1    12321.18    11948.74    443.31 o 
  11  12   1     9502.82     9596.82    347.62 o 
  12  12   1    10611.14    11053.90    301.13 o 
  13  12   1      765.54      725.91    121.74 o 
  14  12   1     5887.23     6350.45    272.44 o 
  15  12   1     3235.97     3455.69    220.90 o 
  16  12   1      958.62      938.69    150.67 o 
  17  12   1       71.34       55.85    114.59 o 
  18  12   1     9165.36     9920.05    398.28 o 
  19  12   1     1409.51     1726.87    210.42 o 
  20  12   1      163.12      184.07    164.40 o 
  21  12   1      238.89      253.31    187.92 o 
  22  12   1     1642.11     1856.11    248.54 o 
   1  13   1     5009.10     4778.86    160.22 o 
   2  13   1     5371.55     5748.76    160.74 o 
   3  13   1     5537.48     5853.39    158.06 o 
   4  13   1     1021.15      968.56     82.38 o 
   5  13   1     8472.85     8563.31    181.22 o 
   6  13   1     3400.34     3335.90    142.70 o 
   7  13   1     1145.59      957.05    118.17 o 
   8  13   1     1211.38     1174.17    156.86 o 
   9  13   1     1048.46      957.36    140.94 o 
  10  13   1     6410.71     7015.71    257.77 o 
  11  13   1      368.29      348.91    113.12 o 
  12  13   1      944.60      945.98    140.15 o 
  13  13   1     1343.92     1466.52    199.10 o 
  14  13   1     3665.85     3408.03    185.60 o 
  15  13   1      135.40      -25.37    129.84 o 
  16  13   1     3532.44     3481.84    240.12 o 
  17  13   1     1253.06     1491.84    254.20 o 
  18  13   1      176.31       85.53    153.20 o 
  19  13   1       72.36       53.70    157.56 o 
  20  13   1      701.78      534.25    198.32 o 
  21  13   1      161.02      419.22    201.01 o 
  22  13   1       71.49       70.07    191.68 o 
   0  14   1     5212.76     5869.19    286.00 o 
   1  14   1      110.23       77.03     78.49 o 
   2  14   1       19.66       21.58     73.95 o 
   3  14   1      182.02      134.74     72.88 o 
   4  14   1     4465.17     4715.50    175.11 o 
   5  14   1      400.74      235.13     90.63 o 
   6  14   1       65.73      -60.86     99.62 o 
   7  14   1      101.65       66.08    338.44 o 
   8  14   1     4869.28     5055.24    309.61 o 
   9  14   1      976.41      608.21    181.16 o 
  10  14   1       37.95       63.76    128.02 o 
  11  14   1       10.14      103.59    121.73 o 
  12  14   1      483.90      689.74    155.29 o 
  13  14   1      101.83      140.11    117.51 o 
  14  14   1     3384.04     3421.65    213.11 o 
  15  14   1       96.07      184.55    134.67 o 
  16  14   1       85.21      204.58    156.61 o 
  17  14   1      377.22      319.91    148.28 o 
  18  14   1      738.27      687.51    179.45 o 
  19  14   1      175.63       13.83    223.60 o 
  20  14   1        0.95       50.01    170.28 o 
  21  14   1       78.17       66.01    190.83 o 
   1  15   1     2716.58     3060.99    165.27 o 
   2  15   1    44256.43    44278.46    640.92 o 
   3  15   1     3932.95     3911.80    211.07 o 
   4  15   1     5404.17     5434.71    260.41 o 
   5  15   1     2128.38     2555.67    194.47 o 
   6  15   1    28377.08    29419.63    670.56 o 
   7  15   1       27.57       75.08    183.43 o 
   8  15   1     7832.45     8779.78    775.32 o 
   9  15   1     1682.62     1920.35    266.06 o 
  10  15   1    11213.97    11749.33    513.10 o 
  11  15   1      551.22      432.36    193.50 o 
  12  15   1     9618.49     9639.84    469.89 o 
  13  15   1     1229.16     1036.97    191.96 o 
  14  15   1      913.07      782.40    171.23 o 
  15  15   1      142.92      289.21    153.18 o 
  16  15   1     6329.01     7159.38    377.43 o 
  17  15   1      450.06      561.15    166.28 o 
  18  15   1       19.43        0.48    186.99 o 
  19  15   1       17.17     -143.92    196.69 o 
  20  15   1     2008.26     1303.93    464.83 o 
   0  16   1     6938.71     8037.99    453.43 o 
   1  16   1      501.10      113.45    120.29 o 
   2  16   1      239.82      213.53    113.81 o 
   3  16   1       39.56      -55.65    100.62 o 
   4  16   1     1539.76     1471.08    180.13 o 
   5  16   1       43.41      -16.96    143.84 o 
   6  16   1     5132.54     4837.94    349.48 o 
   7  16   1       55.70       15.31    461.25 o 
   8  16   1     2961.64     2465.50    312.38 o 
   9  16   1        0.12       15.42    178.14 o 
  10  16   1      789.66      612.22    227.45 o 
  11  16   1        2.44      285.06    213.76 o 
  12  16   1      140.82      387.01    209.09 o 
  13  16   1        0.35      356.31    173.16 o 
  14  16   1      595.36      764.27    200.07 o 
  15  16   1       43.33      350.73    175.28 o 
  16  16   1      169.54      435.83    218.64 o 
  17  16   1      165.12      352.85    183.57 o 
  18  16   1      204.18      -96.21    222.31 o 
  19  16   1       26.17     -205.88    205.88 o 
  20  16   1       25.41       67.80    245.84 o 
   1  17   1      970.07      600.43    188.96 o 
   2  17   1    10697.03    10913.59    398.23 o 
   3  17   1      880.49     1211.23    170.74 o 
   4  17   1      541.39      601.09    156.31 o 
   5  17   1     3434.12     3328.36    291.51 o 
   6  17   1    20531.21    20589.98    775.01 o 
   7  17   1      799.13      567.31    243.69 o 
   8  17   1     1132.30     1079.79    256.54 o 
   9  17   1     2889.67     3580.05   1115.85 o 
  10  17   1     3105.08     2287.61    488.99 o 
  11  17   1        2.24     -185.17    185.17 o 
  12  17   1     4777.03     5751.57    359.24 o 
  13  17   1     2471.19     2444.06    274.35 o 
  14  17   1     1305.60     1218.26    272.50 o 
  15  17   1       27.72       -1.47    221.27 o 
  16  17   1     2927.33     3080.34    342.34 o 
  17  17   1      761.45      735.93    322.70 o 
  18  17   1      108.47       85.74    246.87 o 
  19  17   1        1.29       81.81    561.45 o 
   0  18   1     9663.58     8536.23    590.52 o 
   1  18   1     5182.59     6335.84    377.34 o 
   2  18   1     4035.81     4174.40    326.13 o 
   3  18   1     3107.43     3247.30    293.44 o 
   4  18   1     7243.05     7756.87    404.77 o 
   5  18   1      944.58     1313.20    425.16 o 
   6  18   1      507.27      771.07    255.93 o 
   7  18   1     6119.16     5329.60    467.62 o 
   8  18   1     7872.17     9101.21   1276.17 o 
   9  18   1        0.47     -143.44    237.60 o 
  10  18   1     1695.09     1673.00    310.55 o 
  11  18   1     2004.20     2259.12    339.11 o 
  12  18   1     3295.24     3378.33    321.71 o 
  13  18   1       80.99       30.20    180.63 o 
  14  18   1     4163.94     3889.04    332.68 o 
  15  18   1     2312.13     3013.24    385.36 o 
  16  18   1      569.14      970.12    237.33 o 
  17  18   1      238.77      175.69    213.03 o 
  18  18   1     2606.29     2548.24    394.23 o 
   1  19   1       59.17       89.91    167.09 o 
   2  19   1     1043.86      527.36    190.01 o 
   3  19   1      216.82      148.42    174.45 o 
   4  19   1      892.63      507.87    209.38 o 
   5  19   1       61.04      -86.16    197.44 o 
   6  19   1      365.17      425.30    259.26 o 
   7  19   1        0.24      144.06    215.12 o 
   8  19   1        3.45       -2.18    232.02 o 
   9  19   1      286.31      208.72    271.75 o 
  10  19   1       35.62       63.89    222.05 o 
  11  19   1       42.96     -118.40    186.63 o 
  12  19   1      131.33      168.15    190.17 o 
  13  19   1       26.87      243.24    200.63 o 
  14  19   1      345.00      418.57    212.22 o 
  15  19   1        0.31      312.51    223.00 o 
  16  19   1       51.33      253.47    218.01 o 
  17  19   1        1.79      102.71    230.54 o 
   0  20   1    17939.31    17969.26   1216.21 o 
   1  20   1       39.42      -26.17    196.79 o 
   2  20   1      876.26     1034.63    234.83 o 
   3  20   1      508.82      638.36    214.08 o 
   4  20   1    14061.03    13991.25    628.25 o 
   5  20   1       55.06     -194.93    226.50 o 
   6  20   1     4223.08     4298.74    876.17 o 
   7  20   1     1067.15     1067.82    291.95 o 
   8  20   1     4875.28     5147.10    736.36 o 
   9  20   1        3.49      -86.85    235.79 o 
  10  20   1     2577.62     3334.49    341.88 o 
  11  20   1      475.42      312.15    214.72 o 
  12  20   1     1420.48     2096.40    310.62 o 
  13  20   1       67.93      201.59    220.41 o 
  14  20   1     2843.13     3461.78    361.87 o 
  15  20   1      584.41      553.80    246.10 o 
  16  20   1      274.82      332.73    249.65 o 
   1  21   1     1004.21     1014.34    232.41 o 
   2  21   1      319.51      377.87    172.68 o 
   3  21   1      286.72      507.56    195.71 o 
   4  21   1       53.11      299.25    231.74 o 
   5  21   1      813.28      903.00    548.47 o 
   6  21   1     5986.75     6277.87   1747.68 o 
   7  21   1       31.90       92.08    246.56 o 
   8  21   1     1196.17      629.77    230.27 o 
   9  21   1      360.93      145.56    224.54 o 
  10  21   1     1359.40     1376.57    278.50 o 
  11  21   1       22.41      103.82    216.30 o 
  12  21   1     1447.12     1712.91    303.67 o 
  13  21   1      382.91      473.89    244.62 o 
  14  21   1      323.56      533.27    262.36 o 
  15  21   1        2.32     -150.09    233.24 o 
   0  22   1      766.06      782.57    292.30 o 
   1  22   1        1.71      -68.92    162.83 o 
   2  22   1      418.68      553.14    215.12 o 
   3  22   1      240.39      249.32    239.55 o 
   4  22   1      177.28      384.14    351.43 o 
   5  22   1      102.41      143.63    232.81 o 
   6  22   1       10.80       20.38    215.37 o 
   7  22   1      609.08      298.18    292.78 o 
   8  22   1       29.01     -126.53    192.77 o 
   9  22   1        5.38       83.47    219.38 o 
  10  22   1      150.32      126.21    232.41 o 
  11  22   1       46.23       85.31    227.65 o 
  12  22   1      739.37     1075.62    288.75 o 
  13  22   1        6.85     -180.79    203.22 o 
   1  23   1     1919.76     2270.62    254.33 o 
   2  23   1     7696.03     7899.59    507.76 o 
   3  23   1      879.87      970.59    277.87 o 
   4  23   1      578.09      164.71    239.45 o 
   5  23   1     2539.23     2178.35    342.68 o 
   6  23   1     4627.72     4869.43    451.70 o 
   7  23   1      153.00      452.81    259.12 o 
   8  23   1     2780.00     3213.89    511.67 o 
   9  23   1     1508.72     1445.63    580.62 o 
  10  23   1     2189.00     2775.55    371.91 o 
  11  23   1        0.78        0.65    247.07 o 
  12  23   1     1359.73     1488.62    371.96 o 
   0  24   1      880.69      829.04    370.22 o 
   1  24   1      137.40      358.11    197.49 o 
   2  24   1      121.74      -18.84    210.92 o 
   3  24   1      484.88      724.26    281.01 o 
   4  24   1      430.01      614.46    282.99 o 
   5  24   1      190.51      -22.21    242.11 o 
   6  24   1      344.04      217.72    276.76 o 
   7  24   1      123.20       48.33    239.02 o 
   8  24   1      699.99      777.94    277.85 o 
   9  24   1        0.45      260.39    293.40 o 
  10  24   1      173.66      162.67    249.38 o 
   1  25   1      330.80      293.50    245.61 o 
   2  25   1     2208.80     2340.33    376.37 o 
   3  25   1      197.12      476.53    267.21 o 
   4  25   1      225.96      -73.23    242.03 o 
   5  25   1      325.11      410.32    272.43 o 
   6  25   1      640.81      729.03    273.21 o 
   7  25   1      145.87      153.23    260.89 o 
   0  26   1     2587.27     2485.44    410.30 o 
   1  26   1      312.77      105.13    233.48 o 
   2  26   1      193.86       68.89    251.42 o 
   3  26   1      295.36      846.33    317.63 o 
   4  26   1     1589.97     1321.40    543.66 o 
   0   0   2   195804.09   194635.91   5079.04 o 
   1   0   2    42290.06    47422.25    765.20 o 
   2   0   2      974.38      715.78     68.15 o 
   3   0   2    33126.81    36790.20    484.95 o 
   4   0   2     1485.99     1679.73     61.27 o 
   5   0   2    24528.41    23083.83    266.49 o 
   6   0   2    39770.97    40184.54    432.40 o 
   7   0   2   142194.06   139802.70   1360.68 o 
   8   0   2    19869.62    19804.43    284.88 o 
   9   0   2     4085.91     4447.74    129.31 o 
  10   0   2    14623.61    14219.10    229.13 o 
  11   0   2    58662.06    59823.83    593.56 o 
  12   0   2      759.91      619.28     81.31 o 
  13   0   2      950.26     1020.67     88.60 o 
  14   0   2     3307.81     3179.04    203.18 o 
  15   0   2    35357.21    35396.29    805.72 o 
  16   0   2     1902.27     2026.28    231.69 o 
  17   0   2    12166.59    11226.08    807.63 o 
  18   0   2     1924.98     2056.82    270.94 o 
  19   0   2     9236.97     8755.85    492.18 o 
  20   0   2       75.75       24.87    206.55 o 
  21   0   2     1838.30     2148.22    327.01 o 
  22   0   2     1866.78     1656.57    308.89 o 
  23   0   2      924.86     1004.98    302.97 o 
  24   0   2      568.90      420.86    351.11 o 
  25   0   2      628.89      613.35    321.49 o 
   1   1   2      974.14     1137.03     48.16 o 
   2   1   2    77085.43    72879.37    669.82 o 
   4   1   2     9647.19    10259.10    114.57 o 
   5   1   2    35018.36    37492.15    282.20 o 
   6   1   2    28973.73    29500.24    228.46 o 
   7   1   2     9062.05     9161.33    113.11 o 
   8   1   2      324.39      334.82     34.18 o 
   9   1   2    10692.23    10740.55    137.19 o 
  10   1   2      808.11      834.50     49.99 o 
  11   1   2       44.91      103.02     36.86 o 
  12   1   2      320.40      263.78     41.62 o 
  13   1   2     4917.29     4755.33    110.70 o 
  14   1   2      114.08      -19.27     59.74 o 
  15   1   2       27.99       82.68     81.56 o 
  16   1   2      112.34       77.66     97.39 o 
  17   1   2     2608.56     2410.72    178.17 o 
  18   1   2      265.31      558.82    143.24 o 
  19   1   2      124.92      -44.84    135.01 o 
  20   1   2      201.30      258.07    153.97 o 
  21   1   2     1349.32     1030.88    225.85 o 
  22   1   2       18.35     -101.10    160.27 o 
  23   1   2      274.83      421.37    187.04 o 
  24   1   2       24.58       27.45    186.05 o 
  25   1   2      209.75      128.27    198.17 o 
   0   2   2    17930.22    18252.05    307.44 o 
   1   2   2    20953.67    22187.50    253.59 o 
   2   2   2      320.47      419.21     23.99 o 
   3   2   2     1467.20     1492.03     55.90 o 
   4   2   2    41571.66    44037.66    398.53 o 
   5   2   2     5774.40     6217.20     92.09 o 
   6   2   2      720.51      748.93     31.74 o 
   7   2   2    22884.19    22107.06    202.88 o 
   8   2   2    43877.37    43671.30    352.40 o 
   9   2   2      219.44      179.65     32.61 o 
  10   2   2    28340.24    29042.37    272.38 o 
  11   2   2     9301.21     8878.78    134.35 o 
  12   2   2    20261.52    19612.53    222.37 o 
  13   2   2      981.94      938.23     77.05 o 
  14   2   2     2190.66     2397.71    103.89 o 
  15   2   2    19008.96    19423.18    419.92 o 
  16   2   2     2816.67     2972.77    168.96 o 
  17   2   2     2087.78     2092.65    224.89 o 
  18   2   2     3111.98     2955.74    221.16 o 
  19   2   2     1600.99     1821.59    250.20 o 
  20   2   2      675.78      813.46    250.06 o 
  21   2   2      862.19      414.28    206.97 o 
  22   2   2     1995.56     1586.99    230.71 o 
  23   2   2      394.12      307.65    244.97 o 
  24   2   2      110.39     -113.03    184.13 o 
  25   2   2      139.16      143.17    210.65 o 
   1   3   2   122678.70   120642.96    942.33 o 
   2   3   2   107079.82   108262.14    791.35 o 
   3   3   2     3336.82     3411.67     61.79 o 
   4   3   2     1529.63     1737.97     55.69 o 
   5   3   2    92132.43    89905.09    661.49 o 
   6   3   2    11526.60    10378.16    156.58 o 
   7   3   2      133.35       50.98     33.27 o 
   8   3   2    11535.44    12011.31    189.21 o 
   9   3   2    64326.51    61903.16    478.29 o 
  10   3   2    18012.16    17150.08    186.76 o 
  11   3   2        1.65        8.41     33.44 o 
  12   3   2     6535.18     6708.26    137.41 o 
  13   3   2    19730.73    20219.48    279.74 o 
  14   3   2     4024.56     3932.77    158.92 o 
  15   3   2     2506.21     2472.94    171.09 o 
  16   3   2     8258.52     8178.21    242.74 o 
  17   3   2     6409.33     6588.97    239.28 o 
  18   3   2      816.41      717.66    221.78 o 
  19   3   2     1364.87     1755.86    192.35 o 
  20   3   2     4403.99     5267.39    528.44 o 
  21   3   2     4270.10     3946.36    284.22 o 
  22   3   2        0.09      124.13    168.91 o 
  23   3   2     1342.78     1283.47    225.58 o 
  24   3   2     1907.28     2148.92    270.99 o 
  25   3   2      166.10      -42.71    201.76 o 
   0   4   2   156137.25   161170.28   1941.50 o 
   1   4   2        0.97       98.16     22.10 o 
   2   4   2    56898.49    53833.91    445.21 o 
   3   4   2    35117.52    34051.01    271.48 o 
   4   4   2    17303.80    16961.74    155.35 o 
   5   4   2     1567.14     1541.09     63.36 o 
   6   4   2       25.75       40.09     30.27 o 
   7   4   2    24041.63    23398.09    256.11 o 
   8   4   2     1688.90     1799.01     90.16 o 
   9   4   2     1425.94     1489.25     71.96 o 
  10   4   2      193.77      127.29     46.75 o 
  11   4   2        3.63      -17.56     44.79 o 
  12   4   2     8409.77     8937.05    170.34 o 
  13   4   2      220.16      279.43     75.87 o 
  14   4   2      226.21      270.00     81.55 o 
  15   4   2      170.27      106.30     94.96 o 
  16   4   2      521.42      667.15    125.76 o 
  17   4   2      180.14      239.29    107.42 o 
  18   4   2        0.55       -6.33    114.24 o 
  19   4   2      461.48      198.10    131.06 o 
  20   4   2     1213.45     1361.46    190.01 o 
  21   4   2      665.56      359.23    167.03 o 
  22   4   2      189.22      417.33    177.81 o 
  23   4   2        0.07      120.84    187.29 o 
  24   4   2       19.55      187.33    191.55 o 
   1   5   2    33550.74    33706.75    289.02 o 
   2   5   2    20157.33    20368.26    193.45 o 
   3   5   2    53425.72    51239.68    418.24 o 
   4   5   2     9219.21     8484.04    109.02 o 
   5   5   2    32534.33    30599.84    273.98 o 
   6   5   2    11298.15    11276.51    146.66 o 
   7   5   2       38.44       60.36     32.68 o 
   8   5   2     8152.60     7861.11    144.63 o 
   9   5   2    33938.86    33289.46    341.33 o 
  10   5   2     2454.84     2521.60     86.28 o 
  11   5   2      156.22      152.81     50.19 o 
  12   5   2    14799.03    14875.45    250.46 o 
  13   5   2    15967.33    15848.79    338.44 o 
  14   5   2      855.86      981.23    120.81 o 
  15   5   2     3074.19     3282.74    185.44 o 
  16   5   2     1377.81     1221.79    172.32 o 
  17   5   2     6040.52     6667.83    316.60 o 
  18   5   2        6.87      -72.76    108.87 o 
  19   5   2     1514.02     1341.66    170.84 o 
  20   5   2     1118.15     1089.61    193.21 o 
  21   5   2     3248.32     3571.17    262.67 o 
  22   5   2      270.68      278.72    176.01 o 
  23   5   2      931.07      886.17    232.12 o 
  24   5   2      616.43      749.91    220.84 o 
   0   6   2     4076.29     3858.95    110.08 o 
   1   6   2      122.44      119.88     30.66 o 
   2   6   2     7094.14     7183.13    102.82 o 
   3   6   2    35241.40    33814.43    263.79 o 
   4   6   2    15782.03    15329.50    163.01 o 
   5   6   2    13892.85    14012.43    161.40 o 
   6   6   2      348.45      297.77     33.30 o 
   7   6   2    46206.46    45521.00    436.79 o 
   8   6   2     1184.64     1153.28     62.19 o 
   9   6   2     3897.49     3578.79    119.29 o 
  10   6   2    14057.70    14569.04    210.35 o 
  11   6   2    25052.22    25359.76    331.47 o 
  12   6   2      959.58     1059.95    143.88 o 
  13   6   2        4.43       65.04     92.51 o 
  14   6   2    13638.59    12756.57    317.75 o 
  15   6   2     4773.38     4958.15    236.16 o 
  16   6   2       38.64       87.51    115.45 o 
  17   6   2     1239.09     1029.93    206.60 o 
  18   6   2     3273.27     3574.99    195.74 o 
  19   6   2     2943.87     2811.80    209.21 o 
  20   6   2      275.89       31.89    139.35 o 
  21   6   2     2262.49     2501.26    242.79 o 
  22   6   2      664.49      965.46    200.17 o 
  23   6   2      815.68      824.84    211.50 o 
  24   6   2       21.62      149.92    202.32 o 
   1   7   2    13767.75    13069.69    156.27 o 
   2   7   2      545.43      553.12     43.32 o 
   3   7   2     9217.67     9224.31    126.38 o 
   4   7   2      146.83       68.14     25.79 o 
   5   7   2     4005.47     3917.27     82.58 o 
   6   7   2     6846.46     6977.38    116.36 o 
   7   7   2     2056.16     2201.57     69.30 o 
   8   7   2     7436.44     7340.13    149.43 o 
   9   7   2      388.09      368.07     56.83 o 
  10   7   2     7425.82     7712.07    184.12 o 
  11   7   2      838.20      927.35    145.92 o 
  12   7   2        3.34      -12.12     81.73 o 
  13   7   2     4041.46     3818.28    188.88 o 
  14   7   2     1308.35     1027.78    135.42 o 
  15   7   2     1153.92      966.33    168.51 o 
  16   7   2       77.14       49.23    129.49 o 
  17   7   2     3583.88     3167.50    309.81 o 
  18   7   2      136.87       -7.59    152.13 o 
  19   7   2      448.40      415.95    131.53 o 
  20   7   2     1441.65     1637.82    204.89 o 
  21   7   2       99.56      332.92    164.03 o 
  22   7   2       57.84       98.37    169.89 o 
  23   7   2       38.32     -141.32    172.79 o 
  24   7   2      130.59       80.77    185.57 o 
   0   8   2   123229.50   121818.77   1165.29 o 
   1   8   2    31607.56    31532.19    289.44 o 
   2   8   2       23.52       20.33     31.69 o 
   3   8   2    83969.55    79861.48    555.52 o 
   4   8   2    55578.20    54494.06    398.06 o 
   5   8   2    22314.89    21553.96    201.34 o 
   6   8   2       34.92       92.18     35.53 o 
   7   8   2    63512.20    61835.95    504.83 o 
   8   8   2    39359.93    40015.29    420.21 o 
   9   8   2      934.21     1003.45     87.47 o 
  10   8   2    10905.70    10626.25    214.03 o 
  11   8   2    64384.90    65926.86    780.55 o 
  12   8   2     1677.57     1643.06    138.80 o 
  13   8   2     2228.36     1841.70    158.89 o 
  14   8   2    11794.33    12693.72    616.57 o 
  15   8   2     8628.68     8428.13    327.93 o 
  16   8   2     2815.23     2797.82    224.12 o 
  17   8   2     2919.46     2765.46    317.49 o 
  18   8   2     5026.58     5819.62    371.82 o 
  19   8   2     4849.00     5367.10    377.40 o 
  20   8   2        3.34      -54.47    183.69 o 
  21   8   2     1461.87     1863.80    214.98 o 
  22   8   2     1500.19     1648.47    223.01 o 
  23   8   2     1040.30     1277.44    226.90 o 
  24   8   2        0.51       66.06    199.27 o 
   1   9   2     1006.95     1041.96     60.39 o 
   2   9   2       95.77      -10.16     34.82 o 
   3   9   2     8595.16     8571.30    132.73 o 
   4   9   2     1796.53     1914.46     66.35 o 
   5   9   2    53481.60    55012.13    399.51 o 
   6   9   2     9670.27     9390.51    131.76 o 
   7   9   2     2478.20     2347.05     88.44 o 
   8   9   2     1689.58     1923.05     79.91 o 
   9   9   2     4846.37     4766.00    151.05 o 
  10   9   2     1238.72     1368.89    111.22 o 
  11   9   2      873.79      886.08    125.75 o 
  12   9   2     1580.72     1761.51    193.91 o 
  13   9   2     6856.65     6978.76    291.59 o 
  14   9   2     7625.64     7503.98    307.36 o 
  15   9   2      453.32      282.08    132.75 o 
  16   9   2     2097.51     1617.27    198.36 o 
  17   9   2     2147.62     1949.34    453.49 o 
  18   9   2      107.87      210.82    179.11 o 
  19   9   2     1045.00      652.17    223.53 o 
  20   9   2      452.25      602.80    155.44 o 
  21   9   2      703.81      517.68    170.64 o 
  22   9   2      107.59       11.54    170.82 o 
  23   9   2      593.33      880.67    214.72 o 
   0  10   2    20792.79    20143.47    319.73 o 
   1  10   2     9657.12     9689.79    220.60 o 
   2  10   2     4756.95     4867.45    115.72 o 
   3  10   2     1414.53     1412.92     69.14 o 
   4  10   2       82.79       60.50     38.49 o 
   5  10   2    10501.04    10596.02    148.59 o 
   6  10   2      262.66      167.53     44.05 o 
   7  10   2    11103.12    10987.91    154.59 o 
   8  10   2     1629.04     1610.19     98.39 o 
   9  10   2     1592.14     1974.59    134.94 o 
  10  10   2       12.31      -33.69     99.35 o 
  11  10   2    18285.28    18482.06    383.06 o 
  12  10   2       12.60      -93.50     93.50 o 
  13  10   2     2494.35     2257.72    200.99 o 
  14  10   2      825.56      762.88    153.88 o 
  15  10   2     5104.04     5309.45    290.23 o 
  16  10   2       44.14       95.87    148.55 o 
  17  10   2      178.33      284.71    176.49 o 
  18  10   2     3195.33     3617.19    327.75 o 
  19  10   2     1567.44     1607.93    173.94 o 
  20  10   2      390.53      378.45    158.03 o 
  21  10   2      333.37      394.82    168.63 o 
  22  10   2      384.51      206.01    184.54 o 
  23  10   2      434.54      352.58    200.22 o 
   1  11   2    22232.03    21799.85    254.39 o 
   2  11   2    63477.92    62403.20    520.91 o 
   3  11   2    15121.41    15098.75    250.69 o 
   4  11   2     1015.63     1004.26     68.68 o 
   5  11   2    80358.05    80530.07    599.42 o 
   6  11   2    26819.39    27744.63    294.43 o 
   7  11   2      783.16      626.47     67.47 o 
   8  11   2    11861.42    12243.14    239.08 o 
   9  11   2    33248.50    33803.00    565.09 o 
  10  11   2     3858.92     3865.39    248.53 o 
  11  11   2       11.71       13.08     97.70 o 
  12  11   2     4338.35     4803.75    222.09 o 
  13  11   2    16070.27    16578.86    447.16 o 
  14  11   2     1846.64     1762.28    188.68 o 
  15  11   2       25.38      -14.14    129.28 o 
  16  11   2     9268.82     7749.79    380.98 o 
  17  11   2     9002.36     8161.60    437.39 o 
  18  11   2       60.08        6.11    188.26 o 
  19  11   2      828.80     1137.13    172.21 o 
  20  11   2     1760.07     1707.40    208.24 o 
  21  11   2     1289.69     1032.36    199.71 o 
  22  11   2       12.47      -21.96    167.93 o 
   0  12   2     1151.24     1107.37    108.85 o 
   1  12   2      256.59      163.73     56.59 o 
   2  12   2       16.43      -49.64     49.64 o 
   3  12   2     1806.05     1863.79     97.88 o 
   4  12   2     1883.61     2002.68     99.26 o 
   5  12   2      123.60      114.06     58.59 o 
   6  12   2     2754.15     2645.04    113.38 o 
   7  12   2     1857.30     1683.12    123.80 o 
   8  12   2     1721.40     1714.16    147.72 o 
   9  12   2     2770.24     2783.44    188.39 o 
  10  12   2       48.42      -16.69    157.98 o 
  11  12   2       72.12       28.86    110.37 o 
  12  12   2      477.05      396.91     98.11 o 
  13  12   2     1269.87     1082.77    188.26 o 
  14  12   2       66.45      117.78    138.54 o 
  15  12   2      555.41      539.50    175.28 o 
  16  12   2       43.32       55.40    163.94 o 
  17  12   2      326.60      301.55    128.43 o 
  18  12   2       73.61        0.66    133.34 o 
  19  12   2       73.28      -71.13    148.36 o 
  20  12   2        0.45      -27.31    160.53 o 
  21  12   2      144.77      -40.51    175.82 o 
  22  12   2       42.11       -2.77    182.89 o 
   1  13   2    13840.45    14237.48    253.05 o 
   2  13   2    12190.60    12259.99    234.42 o 
   3  13   2     4077.01     3823.82    139.89 o 
   4  13   2     2072.66     2197.74    112.37 o 
   5  13   2    16875.52    16971.44    244.78 o 
   6  13   2     5717.97     6224.70    184.26 o 
   7  13   2       16.04       10.73     93.16 o 
   8  13   2     6910.68     6588.13    259.72 o 
   9  13   2    19842.40    19908.38    441.17 o 
  10  13   2     1552.04     1222.78    199.66 o 
  11  13   2      323.58      330.16    110.35 o 
  12  13   2     1638.06     1301.31    153.73 o 
  13  13   2     7280.83     7715.42    258.71 o 
  14  13   2       25.08       48.82    120.42 o 
  15  13   2       13.13        5.30    122.88 o 
  16  13   2     3366.24     3530.10    235.20 o 
  17  13   2     4292.90     4323.66    260.79 o 
  18  13   2       83.07      190.46    159.01 o 
  19  13   2      163.28       90.22    164.10 o 
  20  13   2     1685.55     1858.74    231.68 o 
  21  13   2      394.31      529.75    200.22 o 
   0  14   2     9008.93     8938.72    340.93 o 
   1  14   2     5397.43     5197.20    193.27 o 
   2  14   2      100.65       76.63     78.88 o 
   3  14   2    21236.22    21175.58    325.92 o 
   4  14   2     2994.96     3040.48    186.36 o 
   5  14   2     1102.18      897.27    107.14 o 
   6  14   2     2561.60     2581.87    197.70 o 
   7  14   2     8252.08     8262.33    377.48 o 
   8  14   2     2979.96     3061.15    257.76 o 
   9  14   2      239.74      389.49    157.78 o 
  10  14   2      889.88      944.84    326.44 o 
  11  14   2    10933.78    10797.58    332.59 o 
  12  14   2     4464.32     4454.98    422.54 o 
  13  14   2      742.85      671.03    144.86 o 
  14  14   2     1841.17     1753.93    187.47 o 
  15  14   2     5060.12     5146.60    384.51 o 
  16  14   2      632.04      529.64    162.19 o 
  17  14   2     1106.12     1190.20    190.16 o 
  18  14   2     3108.95     3322.99    260.37 o 
  19  14   2      884.19     1029.93    206.14 o 
  20  14   2        4.89     -104.41    185.95 o 
  21  14   2      597.44      456.04    202.62 o 
   1  15   2     1371.30     1211.89    154.12 o 
   2  15   2      705.38      843.53    128.93 o 
   3  15   2      324.45      535.03    115.87 o 
   4  15   2     1628.03     1159.23    156.41 o 
   5  15   2       50.36       89.36    108.33 o 
   6  15   2      558.65      484.36    208.70 o 
   7  15   2        2.93      281.08    190.77 o 
   8  15   2     1958.16     1814.22    281.05 o 
   9  15   2      174.76      182.82    201.97 o 
  10  15   2       67.31      -97.14    145.55 o 
  11  15   2       15.72      -85.26    146.16 o 
  12  15   2       59.85      141.59    155.41 o 
  13  15   2       43.65      145.06    145.00 o 
  14  15   2      881.59      435.45    189.99 o 
  15  15   2       52.03      104.31    168.98 o 
  16  15   2       78.29        4.17    169.07 o 
  17  15   2       35.29      -37.58    253.65 o 
  18  15   2      200.05      140.58    160.51 o 
  19  15   2       23.96       27.75    165.63 o 
  20  15   2        1.10      -29.39    208.39 o 
   0  16   2    28848.36    30548.78    848.85 o 
   1  16   2    10305.20    10011.55    426.33 o 
   2  16   2     2104.55     1953.26    172.98 o 
   3  16   2    11829.92    11911.82    336.37 o 
   4  16   2    20320.12    21342.13    575.77 o 
   5  16   2     2211.94     2500.21    313.73 o 
   6  16   2     4309.45     4023.35    335.24 o 
   7  16   2    16183.57    17361.19    683.59 o 
   8  16   2     8864.25     9185.08    500.97 o 
   9  16   2        7.59       34.66    186.62 o 
  10  16   2     3702.50     3387.26    282.97 o 
  11  16   2    11421.39    13506.16    477.46 o 
  12  16   2     1560.16     1545.63    227.64 o 
  13  16   2      301.56      423.61    179.59 o 
  14  16   2     4034.66     4174.67    365.65 o 
  15  16   2     5664.65     6144.12    415.57 o 
  16  16   2      202.10      107.76    208.01 o 
  17  16   2      969.98      782.24    247.54 o 
  18  16   2     2056.78     2680.15    274.09 o 
  19  16   2      868.31      840.27    284.57 o 
  20  16   2        6.94      548.71    271.93 o 
   1  17   2     4677.99     4684.28    331.07 o 
   2  17   2     3530.37     4042.28    286.52 o 
   3  17   2     4130.43     3867.71    277.22 o 
   4  17   2      258.96       47.95    121.25 o 
   5  17   2     3974.67     4007.75    348.72 o 
   6  17   2     2189.57     2913.24    315.65 o 
   7  17   2      837.36     1001.83    241.48 o 
   8  17   2      296.46      561.68    224.17 o 
   9  17   2     3418.53     3525.60    495.81 o 
  10  17   2     5856.65     5211.81    348.76 o 
  11  17   2       22.78       -5.76    164.88 o 
  12  17   2      488.96      322.67    213.78 o 
  13  17   2     4550.62     4302.69    325.73 o 
  14  17   2      839.39     1166.52    269.79 o 
  15  17   2      141.22       34.28    215.74 o 
  16  17   2      404.91      413.43    234.90 o 
  17  17   2     1807.05     1946.47    316.57 o 
  18  17   2       63.53      150.34    192.78 o 
  19  17   2      673.95      712.44    277.86 o 
   0  18   2      277.75      124.75    270.30 o 
   1  18   2      573.61      441.37    230.76 o 
   2  18   2      671.03      515.82    161.39 o 
   3  18   2     1157.60      890.99    239.18 o 
   4  18   2     3174.72     3168.13    356.00 o 
   5  18   2      290.40      -50.15    184.70 o 
   6  18   2      206.45      242.02    438.48 o 
   7  18   2     1662.51     1472.80    315.43 o 
   8  18   2      164.03       91.11    181.32 o 
   9  18   2      787.57      569.13    203.44 o 
  10  18   2      228.99      149.14    182.24 o 
  11  18   2     1261.05      982.60    395.75 o 
  12  18   2      500.40      386.51    196.42 o 
  13  18   2        2.68     -219.92    219.92 o 
  14  18   2      520.32      306.48    242.23 o 
  15  18   2     1351.60     1801.47    390.71 o 
  16  18   2      221.95      313.97    249.54 o 
  17  18   2       67.65      522.55    270.54 o 
  18  18   2      455.33      543.59    227.32 o 
   1  19   2    14869.82    14550.29    481.63 o 
   2  19   2     2747.69     3149.46    372.79 o 
   3  19   2     4762.86     4191.62    302.25 o 
   4  19   2      832.08      395.35    195.08 o 
   5  19   2     8734.81    10358.23    969.52 o 
   6  19   2     6250.54     6673.74    432.13 o 
   7  19   2      448.82      594.97    198.79 o 
   8  19   2     1014.66      666.29    268.30 o 
   9  19   2     4724.55     5228.73    598.43 o 
  10  19   2     2180.49     1559.74    266.58 o 
  11  19   2        5.04       56.60    187.69 o 
  12  19   2     2088.53     2788.06    307.01 o 
  13  19   2     5398.91     6217.67    510.85 o 
  14  19   2      151.87     -234.39    234.39 o 
  15  19   2      324.05      375.93    271.38 o 
  16  19   2     1188.46     1711.46    334.34 o 
  17  19   2     1781.56     1970.84    293.64 o 
   0  20   2      180.40      240.97    212.96 o 
   1  20   2     1835.25     1857.38    219.15 o 
   2  20   2      762.37      280.12    153.56 o 
   3  20   2      223.68      165.77    147.59 o 
   4  20   2       49.19      359.53    190.95 o 
   5  20   2       62.01      284.17    209.51 o 
   6  20   2        6.79      -13.66    182.28 o 
   7  20   2      575.61      292.08    205.54 o 
   8  20   2      283.83      956.96    230.77 o 
   9  20   2        4.55     -189.85    190.57 o 
  10  20   2      617.16      792.72    233.31 o 
  11  20   2      304.67      519.25    229.20 o 
  12  20   2        8.09       21.89    203.42 o 
  13  20   2      214.78       12.78    263.36 o 
  14  20   2       13.18      185.35    267.56 o 
  15  20   2      260.42       85.32    263.38 o 
  16  20   2       51.71      183.16    283.77 o 
   1  21   2     4808.47     4663.23    376.69 o 
   2  21   2     6257.34     6482.89    350.13 o 
   3  21   2       99.69       29.49    174.80 o 
   4  21   2      359.09      106.10    181.54 o 
   5  21   2     2676.97     3129.16    650.73 o 
   6  21   2     1336.00     1026.28    283.54 o 
   7  21   2      895.99     1246.43    276.74 o 
   8  21   2     1156.61      849.74    237.91 o 
   9  21   2     2359.89     2238.38    318.21 o 
  10  21   2      452.80      221.37    206.78 o 
  11  21   2        6.18      -40.33    209.46 o 
  12  21   2      298.46      481.54    374.84 o 
  13  21   2     1511.60     1283.48    535.48 o 
  14  21   2      511.03      631.37    307.64 o 
  15  21   2       57.66      -12.48    288.59 o 
   0  22   2     1789.48     2222.22    362.44 o 
   1  22   2     2846.51     2784.40    262.93 o 
   2  22   2      238.24      305.45    165.66 o 
   3  22   2     4693.16     4873.37    391.93 o 
   4  22   2     1242.30     1330.65    396.70 o 
   5  22   2     1943.39     2498.40    336.86 o 
   6  22   2      502.24      496.59    244.82 o 
   7  22   2     2722.14     3401.16    632.72 o 
   8  22   2     2425.98     2543.06    336.07 o 
   9  22   2       28.54      -29.55    221.44 o 
  10  22   2      576.79      865.47    261.54 o 
  11  22   2     3889.18     4189.94    500.31 o 
  12  22   2      919.93     1441.48    364.05 o 
  13  22   2       85.43      246.57    308.33 o 
   1  23   2      162.07      248.37    185.71 o 
   2  23   2      126.17       85.04    198.74 o 
   3  23   2      375.35      436.10    219.29 o 
   4  23   2       84.28      192.57    240.22 o 
   5  23   2       35.13      -13.79    233.67 o 
   6  23   2      376.53      415.49    237.69 o 
   7  23   2        0.12      293.29    238.36 o 
   8  23   2      462.79      294.56    251.18 o 
   9  23   2       27.87       21.49    266.03 o 
  10  23   2       19.35      130.15    324.75 o 
  11  23   2       78.09       22.33    310.30 o 
  12  23   2      111.59      327.51    316.92 o 
   0  24   2     3358.68     3110.57    425.70 o 
   1  24   2     2033.19     2558.09    302.29 o 
   2  24   2      197.07      561.14    242.96 o 
   3  24   2     3432.75     3301.61    673.90 o 
   4  24   2     1458.34     1930.31    340.52 o 
   5  24   2      260.88      364.41    265.33 o 
   6  24   2      999.87      525.82    269.05 o 
   7  24   2     3872.73     3275.67    399.98 o 
   8  24   2      360.77       84.85    259.53 o 
   9  24   2       11.48       88.05    249.77 o 
  10  24   2      866.67      912.12    380.39 o 
   1  25   2      908.10      903.66    273.81 o 
   2  25   2       97.95     -156.40    262.55 o 
   3  25   2      596.17      733.25    295.85 o 
   4  25   2       34.27       71.95    261.81 o 
   5  25   2      941.13      509.96    338.40 o 
   6  25   2       75.03     -161.01    226.30 o 
   7  25   2      167.93      320.96    448.93 o 
   0  26   2       71.57     1038.89    576.84 o 
   1  26   2        9.82        2.55    237.98 o 
   2  26   2       13.87      132.83    277.99 o 
   3  26   2       41.74      262.84    299.55 o 
   1   1   3    36458.33    40168.94    424.03 o 
   2   1   3    11611.55    12932.63    176.29 o 
   3   1   3    53265.52    53594.84    521.38 o 
   4   1   3       90.00       86.63     31.05 o 
   5   1   3   119149.77   119878.55    812.58 o 
   6   1   3     3589.28     3571.69     67.09 o 
   7   1   3     3416.65     3116.47     69.74 o 
   8   1   3     4232.26     4428.20     82.39 o 
   9   1   3    89192.77    88352.14    665.04 o 
  10   1   3       61.24       90.10     35.47 o 
  11   1   3      173.78      252.77     42.05 o 
  12   1   3     6556.41     6414.51    124.61 o 
  13   1   3    45407.18    45044.44    474.99 o 
  14   1   3     2637.39     2509.69    120.95 o 
  15   1   3     3784.20     3949.17    196.57 o 
  16   1   3     1071.89      925.74    145.88 o 
  17   1   3    11604.64    11605.54    324.37 o 
  18   1   3     3500.49     3474.16    231.69 o 
  19   1   3     2393.78     2315.44    214.60 o 
  20   1   3      625.70      632.45    167.93 o 
  21   1   3     4181.32     4870.62    368.45 o 
  22   1   3       15.14      221.00    173.89 o 
  23   1   3     2043.80     1880.25    246.22 o 
  24   1   3       62.31      -33.43    179.42 o 
  25   1   3      206.64       62.95    203.57 o 
   0   2   3     3105.84     2860.62    107.18 o 
   1   2   3    31613.55    30380.97    342.06 o 
   2   2   3    25381.20    24525.47    289.68 o 
   3   2   3    50516.59    48404.83    459.52 o 
   4   2   3    42630.63    44389.30    361.52 o 
   5   2   3     2456.36     2337.27     51.54 o 
   6   2   3     1588.43     1495.54     44.61 o 
   7   2   3    47747.89    48829.42    396.12 o 
   8   2   3     1641.43     1891.38     59.67 o 
   9   2   3      388.39      454.38     40.93 o 
  10   2   3      478.42      534.93     48.14 o 
  11   2   3    12741.89    12178.40    161.33 o 
  12   2   3     6869.79     7041.35    134.70 o 
  13   2   3      417.70      313.43     62.51 o 
  14   2   3       41.58       24.42     72.03 o 
  15   2   3     8192.96     8179.83    258.73 o 
  16   2   3      179.28      110.32     94.58 o 
  17   2   3     5601.54     5724.19    263.64 o 
  18   2   3     1870.34     2025.70    190.24 o 
  19   2   3     5069.04     5628.47    288.68 o 
  20   2   3       51.71       42.68    143.43 o 
  21   2   3     1973.50     1911.46    240.57 o 
  22   2   3        9.47      -88.54    160.49 o 
  23   2   3      401.70      457.31    190.19 o 
  24   2   3        3.00      -15.74    186.85 o 
  25   2   3      574.36      369.32    213.89 o 
   1   3   3    24738.09    24600.63    319.03 o 
   2   3   3    19962.91    19413.82    221.39 o 
   3   3   3      132.01      222.68     29.44 o 
   4   3   3    88426.89    91936.57    668.19 o 
   5   3   3     9410.98     9691.43    153.54 o 
   6   3   3    27028.01    29093.66    283.41 o 
   7   3   3       30.11       48.15     36.13 o 
   8   3   3     4403.23     4996.63    123.41 o 
   9   3   3    10251.34    10283.77    161.49 o 
  10   3   3      372.90      286.86     40.56 o 
  11   3   3       19.65      141.11     37.67 o 
  12   3   3     2147.49     2188.90    111.59 o 
  13   3   3     9703.19     9534.86    196.77 o 
  14   3   3      125.36       -4.68     76.33 o 
  15   3   3      599.73      350.54    106.83 o 
  16   3   3      927.77      811.51    135.04 o 
  17   3   3     2778.72     2706.22    172.51 o 
  18   3   3      986.72      773.65    149.69 o 
  19   3   3       11.14        2.83    130.77 o 
  20   3   3      596.54      542.19    163.97 o 
  21   3   3      807.32      717.90    180.81 o 
  22   3   3       24.96      -71.09    159.19 o 
  23   3   3      114.19      132.80    185.03 o 
  24   3   3        4.74      -53.07    181.52 o 
  25   3   3        7.92       55.59    195.59 o 
   0   4   3    15618.04    16618.25    336.04 o 
   1   4   3    84680.47    82159.10    739.56 o 
   2   4   3    28472.66    29263.96    283.66 o 
   3   4   3   149499.67   148533.92   1080.00 o 
   4   4   3    28113.11    28129.55    252.89 o 
   5   4   3     2861.18     2596.72     73.87 o 
   6   4   3     2209.72     2483.15     76.56 o 
   7   4   3   131640.34   126840.01    997.18 o 
   8   4   3     4904.33     4816.66    114.53 o 
   9   4   3     1137.42     1212.39     67.47 o 
  10   4   3     5206.08     5656.94    133.77 o 
  11   4   3    52937.10    53046.90    517.24 o 
  12   4   3     2871.50     2769.83    114.75 o 
  13   4   3     1924.98     1798.04    116.01 o 
  14   4   3     2995.79     3074.87    149.92 o 
  15   4   3    31159.96    32052.90    517.30 o 
  16   4   3      870.12      898.35    139.51 o 
  17   4   3     2978.64     2774.45    285.98 o 
  18   4   3     1185.07     1089.07    143.24 o 
  19   4   3     7118.68     7647.22    385.93 o 
  20   4   3       50.19       94.14    134.45 o 
  21   4   3     4121.22     3883.41    395.95 o 
  22   4   3        2.50       -8.36    164.71 o 
  23   4   3     2098.66     1966.99    249.55 o 
  24   4   3       64.04     -151.31    188.82 o 
   1   5   3    18870.62    19701.21    221.94 o 
   2   5   3     3133.03     3220.40     74.33 o 
   3   5   3    16903.26    16202.90    166.32 o 
   4   5   3     5590.03     6023.79     92.55 o 
   5   5   3    35025.02    35173.93    287.94 o 
   6   5   3     3416.01     3411.52     90.49 o 
   7   5   3    19935.72    19129.44    242.93 o 
   8   5   3      208.20      285.41     47.19 o 
   9   5   3    56194.33    57582.37    536.53 o 
  10   5   3     9504.84     9267.86    170.19 o 
  11   5   3     4755.61     4485.79    135.55 o 
  12   5   3      830.35      817.79     83.75 o 
  13   5   3     9073.62     9011.85    255.09 o 
  14   5   3     2948.66     3202.05    340.20 o 
  15   5   3     1775.74     1501.60    140.64 o 
  16   5   3      151.24      383.33    130.53 o 
  17   5   3     2030.73     1981.69    217.94 o 
  18   5   3      182.30       21.09    160.83 o 
  19   5   3      486.33      320.29    133.04 o 
  20   5   3        9.69      177.04    145.43 o 
  21   5   3     3787.31     4019.55    272.60 o 
  22   5   3      228.29      350.24    181.44 o 
  23   5   3     1074.17      589.64    202.56 o 
  24   5   3       92.44      -26.51    187.18 o 
   0   6   3     9041.21     9360.94    180.26 o 
   1   6   3     2625.64     2484.73     64.96 o 
   2   6   3      597.77      592.70     37.66 o 
   3   6   3     5402.46     5298.89     84.23 o 
   4   6   3      966.89     1107.26     48.68 o 
   5   6   3     1087.47      993.93     46.49 o 
   6   6   3     4549.48     4391.70     85.62 o 
   7   6   3     3491.76     3240.55    102.16 o 
   8   6   3      845.64     1050.87     69.58 o 
   9   6   3     1742.63     1926.01    107.94 o 
  10   6   3      750.30      756.00     71.45 o 
  11   6   3    26644.68    26007.21    361.42 o 
  12   6   3      384.23      428.92     93.49 o 
  13   6   3      967.61     1058.03    117.82 o 
  14   6   3     1576.03     1595.65    229.29 o 
  15   6   3     1936.69     1871.17    172.81 o 
  16   6   3      346.54      319.37    140.95 o 
  17   6   3     1132.89     1010.31    212.71 o 
  18   6   3      538.24      511.92    198.21 o 
  19   6   3     1313.06     1603.88    361.48 o 
  20   6   3        2.29      193.97    139.66 o 
  21   6   3      223.51      226.83    158.14 o 
  22   6   3       12.88       47.19    170.02 o 
  23   6   3      373.72      269.03    188.17 o 
  24   6   3      131.91       67.42    195.96 o 
   1   7   3    38288.23    37143.05    283.34 o 
   2   7   3     7442.83     7544.46     99.77 o 
   3   7   3    39609.78    39277.68    311.57 o 
   4   7   3      847.72      979.22     44.54 o 
   5   7   3    95042.24    95121.57    672.41 o 
   6   7   3    29497.17    30489.27    292.50 o 
   7   7   3     7776.10     7663.24    135.84 o 
   8   7   3      158.02       79.66     46.30 o 
   9   7   3    81302.88    82634.69    789.80 o 
  10   7   3      125.59       63.55     60.66 o 
  11   7   3      361.40      258.39     78.84 o 
  12   7   3     2029.63     2004.03    146.36 o 
  13   7   3    36486.51    36014.89    583.29 o 
  14   7   3     4465.29     4604.35    246.52 o 
  15   7   3     5009.59     5407.87    278.81 o 
  16   7   3     2172.57     2223.14    326.52 o 
  17   7   3     7751.70     7480.53    368.30 o 
  18   7   3      262.26      406.62    175.43 o 
  19   7   3     3533.59     3705.21    327.91 o 
  20   7   3      106.11        5.10    127.37 o 
  21   7   3     2534.14     2300.93    219.44 o 
  22   7   3        4.43      318.55    169.37 o 
  23   7   3     2947.03     3314.54    413.85 o 
  24   7   3        9.92      185.20    196.88 o 
   0   8   3     5556.81     5184.15    146.33 o 
   1   8   3     9863.15     9756.18    133.08 o 
   2   8   3      244.84      264.59     33.08 o 
   3   8   3     6954.50     7577.09    104.43 o 
   4   8   3      459.07      395.95     44.66 o 
   5   8   3     3053.30     3337.84     82.11 o 
   6   8   3        5.88       18.04     32.22 o 
   7   8   3      527.19      401.80     45.46 o 
   8   8   3     2915.38     2997.03    118.03 o 
   9   8   3     2878.62     2908.71    130.03 o 
  10   8   3      611.80      649.33     82.93 o 
  11   8   3      490.70      713.69    110.11 o 
  12   8   3     1602.00     1605.75    140.18 o 
  13   8   3      459.83      401.50    117.76 o 
  14   8   3      903.63      884.93    153.70 o 
  15   8   3       83.00       55.34    148.09 o 
  16   8   3       37.63       15.57    131.95 o 
  17   8   3      617.77      159.42    166.10 o 
  18   8   3      409.61      702.00    266.06 o 
  19   8   3        1.07       53.81    184.61 o 
  20   8   3      702.38      988.41    237.74 o 
  21   8   3      127.73       86.48    196.92 o 
  22   8   3       46.05      164.88    169.20 o 
  23   8   3        1.78     -171.10    171.10 o 
  24   8   3        6.93     -168.63    183.35 o 
   1   9   3    59176.70    58485.30    445.54 o 
   2   9   3     2038.86     2116.06     69.78 o 
   3   9   3    55368.49    55382.67    391.52 o 
   4   9   3     4540.82     4500.82     89.59 o 
   5   9   3   110216.10   107114.66    689.38 o 
   6   9   3        8.35        1.75     37.45 o 
   7   9   3      707.40      647.61     55.69 o 
   8   9   3     1027.88     1059.95     74.41 o 
   9   9   3    43584.23    42664.14    537.37 o 
  10   9   3      215.02       97.56     81.95 o 
  11   9   3       33.33       12.01    108.56 o 
  12   9   3       33.22       12.55    105.04 o 
  13   9   3    26097.54    25305.37    554.34 o 
  14   9   3     1578.16     1925.14    305.41 o 
  15   9   3      864.21      662.58    159.90 o 
  16   9   3      850.84     1023.88    213.08 o 
  17   9   3    13063.56    13468.42    521.93 o 
  18   9   3       34.50       25.44    174.21 o 
  19   9   3     1138.79     1249.91    232.18 o 
  20   9   3       83.19      201.16    204.59 o 
  21   9   3     2752.11     2467.93    333.01 o 
  22   9   3        2.68      119.33    231.40 o 
  23   9   3     1391.36     1195.03    220.37 o 
   0  10   3     3837.79     3889.35    147.16 o 
   1  10   3    35070.95    33522.62    305.60 o 
   2  10   3      231.49      177.54     40.19 o 
   3  10   3    40957.46    40390.93    325.14 o 
   4  10   3     2868.35     3086.49     86.45 o 
   5  10   3    11025.42    10723.72    145.51 o 
   6  10   3      400.76      378.33     43.46 o 
   7  10   3    51235.03    51818.63    429.61 o 
   8  10   3        6.33       18.83     57.20 o 
   9  10   3     6267.62     6364.17    179.14 o 
  10  10   3       23.34       -6.11     95.25 o 
  11  10   3    49932.00    51621.61    938.45 o 
  12  10   3        9.35       15.75    109.98 o 
  13  10   3       40.82      -19.01    112.50 o 
  14  10   3      181.89      148.59    124.86 o 
  15  10   3    21183.41    21639.59    544.21 o 
  16  10   3      111.53     -144.61    144.61 o 
  17  10   3     1279.39     1221.66    237.19 o 
  18  10   3        1.46      -21.50    187.52 o 
  19  10   3     4016.36     3853.73    357.43 o 
  20  10   3      631.14      478.07    229.05 o 
  21  10   3     1297.73     1257.91    273.48 o 
  22  10   3       53.67      -32.26    229.54 o 
  23  10   3      980.67      621.74    285.03 o 
   1  11   3      307.95      314.13     51.48 o 
   2  11   3     3093.58     2995.56    106.87 o 
   3  11   3      639.47      643.20     55.27 o 
   4  11   3       70.41       18.30     41.87 o 
   5  11   3     2260.65     2143.04     95.86 o 
   6  11   3      373.17      323.62     52.52 o 
   7  11   3      233.34      189.94     69.68 o 
   8  11   3     1227.47     1187.33     93.25 o 
   9  11   3     1450.55     1468.68    217.99 o 
  10  11   3     1319.19     1468.18    156.92 o 
  11  11   3       13.01        6.37    118.99 o 
  12  11   3      831.73      693.59    144.71 o 
  13  11   3        8.49      -75.51    151.43 o 
  14  11   3     1470.91     1322.87    182.66 o 
  15  11   3      135.33       95.69    145.71 o 
  16  11   3      602.25      663.22    186.70 o 
  17  11   3      634.00      308.89    214.54 o 
  18  11   3      352.93      250.78    192.44 o 
  19  11   3        0.84      -17.64    193.84 o 
  20  11   3       91.25       73.58    218.45 o 
  21  11   3       18.36      109.11    233.43 o 
  22  11   3      162.63      157.43    237.33 o 
   0  12   3    28384.59    27736.87    442.45 o 
   1  12   3    28038.89    28294.34    318.80 o 
   2  12   3     1694.66     1953.29    118.58 o 
   3  12   3    45109.00    45538.04    443.39 o 
   4  12   3      773.85      617.24     63.31 o 
   5  12   3     3885.57     4053.76    131.24 o 
   6  12   3     1849.80     1787.28     87.02 o 
   7  12   3    36908.76    37368.63    455.09 o 
   8  12   3      697.83      664.24    101.01 o 
   9  12   3       31.99      146.32     89.17 o 
  10  12   3       92.08       23.96     93.43 o 
  11  12   3    31219.95    31942.05   1072.57 o 
  12  12   3      138.65      225.46    129.49 o 
  13  12   3     6870.24     7130.60    508.94 o 
  14  12   3     1085.34      859.09    198.70 o 
  15  12   3     8704.45     8260.74    374.10 o 
  16  12   3      384.84      164.59    197.25 o 
  17  12   3     1909.70     2322.17    457.08 o 
  18  12   3       76.04     -108.27    192.34 o 
  19  12   3     2100.37     1772.15    294.74 o 
  20  12   3       45.25     -128.04    207.35 o 
  21  12   3     2379.17     2928.81    370.30 o 
  22  12   3      170.45        7.47    270.29 o 
   1  13   3     3375.17     3419.79    132.47 o 
   2  13   3     1496.19     1726.75    104.14 o 
   3  13   3     5762.82     6055.36    168.82 o 
   4  13   3      121.33       71.57     62.10 o 
   5  13   3     7012.92     7112.27    173.11 o 
   6  13   3      466.77      413.71     88.16 o 
   7  13   3      371.57      652.19    129.77 o 
   8  13   3      318.91      436.25    121.49 o 
   9  13   3     2563.80     2674.88    216.50 o 
  10  13   3      323.13      414.99    156.39 o 
  11  13   3        5.06       71.96    121.16 o 
  12  13   3     1903.95     1883.71    201.49 o 
  13  13   3     3001.75     2911.16    185.42 o 
  14  13   3      427.39      368.05    180.05 o 
  15  13   3      270.83      247.38    192.01 o 
  16  13   3      367.47      255.46    238.73 o 
  17  13   3     1365.14      895.35    235.76 o 
  18  13   3      496.28      751.29    246.34 o 
  19  13   3      553.40      319.86    229.70 o 
  20  13   3        0.39      235.22    239.55 o 
  21  13   3      354.50      386.48    258.69 o 
   0  14   3      386.46      406.29    109.29 o 
   1  14   3     2064.66     2063.37    123.31 o 
   2  14   3      449.34      382.69     79.70 o 
   3  14   3     5539.33     5616.54    184.61 o 
   4  14   3      300.78      140.21     81.28 o 
   5  14   3     4733.84     5119.16    219.59 o 
   6  14   3        4.57      -68.44     96.75 o 
   7  14   3     8954.69     8603.50    310.14 o 
   8  14   3       12.20      -41.71    125.44 o 
   9  14   3       46.46       39.38    114.97 o 
  10  14   3      534.21      599.12    147.33 o 
  11  14   3     5802.76     6094.50    281.49 o 
  12  14   3      122.34      214.99    138.96 o 
  13  14   3      722.38      551.39    158.73 o 
  14  14   3      267.09      484.60    147.33 o 
  15  14   3     3243.78     3242.45    252.22 o 
  16  14   3      418.51       58.42    158.30 o 
  17  14   3        3.73     -150.31    154.49 o 
  18  14   3        5.91      373.79    331.07 o 
  19  14   3     2035.80     2973.58    425.08 o 
  20  14   3        4.16      289.93    284.46 o 
  21  14   3       18.59      -99.34    280.81 o 
   1  15   3    31324.39    31376.78    460.09 o 
   2  15   3     2966.29     2890.33    162.23 o 
   3  15   3    16922.73    16047.67    327.66 o 
   4  15   3      920.42     1016.53    120.65 o 
   5  15   3    36153.51    37088.61    559.28 o 
   6  15   3      837.63      845.66    147.82 o 
   7  15   3     2186.24     1999.31    279.31 o 
   8  15   3     1018.95      952.66    191.90 o 
   9  15   3    24683.23    25701.71    658.38 o 
  10  15   3      196.72      264.94    246.70 o 
  11  15   3       14.05      -35.05    136.12 o 
  12  15   3        1.94       59.64    169.34 o 
  13  15   3    16001.38    17300.34    926.85 o 
  14  15   3       23.28        6.10    165.45 o 
  15  15   3      847.16      809.59    206.94 o 
  16  15   3       54.94      190.83    181.95 o 
  17  15   3     7893.51     8197.15    407.48 o 
  18  15   3        7.87     -180.19    180.19 o 
  19  15   3     1982.81     1370.12    252.33 o 
  20  15   3       16.35      -33.94    218.58 o 
   0  16   3      386.14      185.50    163.74 o 
   1  16   3     8849.18     9406.24    309.99 o 
   2  16   3        5.09      -20.87     91.82 o 
   3  16   3     8307.62     8349.54    261.43 o 
   4  16   3       27.63       90.61     98.12 o 
   5  16   3     2778.27     2892.66    226.51 o 
   6  16   3        8.83      105.66    150.18 o 
   7  16   3      674.45      786.76    210.74 o 
   8  16   3      176.60     -138.47    139.11 o 
   9  16   3        1.09      -64.15    148.15 o 
  10  16   3      678.11      866.13    192.62 o 
  11  16   3     3629.18     3669.54    292.04 o 
  12  16   3       28.58       20.95    210.90 o 
  13  16   3        4.13     -130.82    176.95 o 
  14  16   3       55.96     -161.29    305.58 o 
  15  16   3     1065.93      864.60    429.35 o 
  16  16   3       42.96      262.24    224.21 o 
  17  16   3      353.75      568.96    237.90 o 
  18  16   3       30.49      270.58    231.93 o 
  19  16   3      546.84      462.05    246.55 o 
   1  17   3    12310.53    12741.20    476.51 o 
   2  17   3      190.58      268.23    128.87 o 
   3  17   3     2435.85     2068.46    197.46 o 
   4  17   3       13.57        1.23    128.19 o 
   5  17   3    14996.05    15444.13    499.19 o 
   6  17   3      296.91      443.33    163.67 o 
   7  17   3      791.88      570.82    191.11 o 
   8  17   3      100.20       52.74    171.74 o 
   9  17   3     9332.15     9928.19    448.62 o 
  10  17   3      137.29      227.28    179.75 o 
  11  17   3      205.51     -192.07    196.98 o 
  12  17   3      229.14      135.04    208.23 o 
  13  17   3     5075.90     5641.11    427.71 o 
  14  17   3       64.94     -133.17    226.54 o 
  15  17   3      293.98     -267.24    281.85 o 
  16  17   3      251.60       77.61    223.17 o 
  17  17   3     1925.92     1971.15    322.09 o 
  18  17   3       10.49     -224.97    235.76 o 
  19  17   3      340.78      128.44    205.73 o 
   0  18   3    10144.95    11041.26    542.52 o 
   1  18   3     6597.10     6637.16    315.31 o 
   2  18   3     1182.81     1098.33    175.93 o 
   3  18   3     3615.74     3771.07    252.93 o 
   4  18   3       80.60     -119.08    134.90 o 
   5  18   3     2417.77     2508.36    423.27 o 
   6  18   3      125.21       20.11    172.37 o 
   7  18   3     9667.85    10698.09    491.40 o 
   8  18   3      345.67      138.99    206.13 o 
   9  18   3      405.67      460.17    196.80 o 
  10  18   3      339.56      211.98    181.46 o 
  11  18   3     6140.74     6836.17    520.73 o 
  12  18   3       65.12     -214.55    214.55 o 
  13  18   3      440.95      473.43    241.91 o 
  14  18   3      118.25      -19.34    220.23 o 
  15  18   3     4728.01     4574.86   1276.49 o 
  16  18   3        1.74       53.15    400.65 o 
  17  18   3      930.79     1144.78    287.96 o 
  18  18   3       11.70     -181.84    241.42 o 
   1  19   3       26.82       23.11    135.04 o 
   2  19   3      108.14      140.18    130.14 o 
   3  19   3      650.89      286.95    152.06 o 
   4  19   3      216.15      263.90    179.23 o 
   5  19   3        8.90     -159.23    159.23 o 
   6  19   3       22.34     -166.33    166.33 o 
   7  19   3     1194.54      971.60    231.47 o 
   8  19   3        6.60      102.37    179.98 o 
   9  19   3      328.47      392.68    204.12 o 
  10  19   3      112.43      365.42    216.95 o 
  11  19   3      533.35      349.29    257.99 o 
  12  19   3       82.71     -172.57    219.21 o 
  13  19   3      272.28      131.51    249.37 o 
  14  19   3       53.01     -143.10    271.59 o 
  15  19   3       10.10     -163.56    245.21 o 
  16  19   3        4.21      161.42    263.77 o 
  17  19   3      202.51      207.77    266.76 o 
   0  20   3      462.00      227.48    206.21 o 
   1  20   3     6932.53     6890.75    385.25 o 
   2  20   3      381.69      387.58    162.82 o 
   3  20   3    18524.43    19195.63    772.55 o 
   4  20   3     2820.57     2602.02    425.19 o 
   5  20   3     1359.20      390.58    313.88 o 
   6  20   3     1000.38     1238.24    261.29 o 
   7  20   3     9792.94    10172.12    530.45 o 
   8  20   3      122.74       93.65    196.82 o 
   9  20   3      150.26       56.68    191.72 o 
  10  20   3      989.28      637.05    276.06 o 
  11  20   3     8482.65     9647.79    838.49 o 
  12  20   3        6.59      285.72    269.42 o 
  13  20   3      286.71      -32.36    269.48 o 
  14  20   3       81.96     -111.48    512.71 o 
  15  20   3     4490.61     4940.24    495.35 o 
  16  20   3        2.82      112.91    280.63 o 
   1  21   3     4000.47     4022.90    353.38 o 
   2  21   3       47.02      -63.14    158.75 o 
   3  21   3      965.80     1369.07    248.77 o 
   4  21   3       74.49      112.69    182.69 o 
   5  21   3     2709.18     3063.73    353.70 o 
   6  21   3      341.38      453.57    227.24 o 
   7  21   3      273.30      345.78    221.26 o 
   8  21   3       55.20      -62.22    269.96 o 
   9  21   3     2987.39     2498.38    404.36 o 
  10  21   3       45.41     -220.78    241.10 o 
  11  21   3        1.09      -15.37    261.00 o 
  12  21   3       26.80      163.78    284.33 o 
  13  21   3     3185.16     3428.92    454.12 o 
  14  21   3      109.83     -139.30    284.88 o 
  15  21   3      242.42      354.19    315.88 o 
   0  22   3       25.27      -22.90    226.07 o 
   1  22   3       97.70       21.60    155.96 o 
   2  22   3      324.17       99.64    184.80 o 
   3  22   3      723.47     1042.39    244.98 o 
   4  22   3       16.59      286.34    222.98 o 
   5  22   3       54.81       20.81    232.01 o 
   6  22   3        3.36      188.00    208.74 o 
   7  22   3      245.41      216.66    236.90 o 
   8  22   3      205.53     -186.25    241.46 o 
   9  22   3       78.24      311.83    289.87 o 
  10  22   3       33.66      366.79    272.26 o 
  11  22   3       50.93      -48.03    260.01 o 
  12  22   3        8.38        8.07    282.89 o 
  13  22   3       44.71       52.75    308.63 o 
   1  23   3     6299.11     6856.57    385.12 o 
   2  23   3      326.45      333.38    213.80 o 
   3  23   3     2171.81     2202.49    299.64 o 
   4  23   3       65.26       94.31    237.98 o 
   5  23   3     6583.83     6155.31    500.31 o 
   6  23   3      250.10      552.57    252.89 o 
   7  23   3      960.61      351.05    301.74 o 
   8  23   3       64.89      -88.25    359.28 o 
   9  23   3     5601.43     5759.96    593.69 o 
  10  23   3       29.79      -30.27    301.47 o 
  11  23   3       36.36       45.69    455.32 o 
  12  23   3        6.24      195.86    422.29 o 
   0  24   3        9.33      151.25    331.94 o 
   1  24   3      233.51      139.00    227.41 o 
   2  24   3       27.53     -127.86    218.31 o 
   3  24   3      791.10      565.83    288.28 o 
   4  24   3       16.25     -215.74    218.19 o 
   5  24   3      242.36      125.18    325.16 o 
   6  24   3       30.46      -14.05    278.92 o 
   7  24   3      488.58      388.93    336.81 o 
   8  24   3       59.09       11.92    291.46 o 
   9  24   3       26.82      101.24    305.37 o 
  10  24   3       26.71     -279.43    279.43 o 
   1  25   3     1058.58     1064.35    333.25 o 
   2  25   3      251.86       -7.50    280.64 o 
   3  25   3      670.60      916.88    371.98 o 
   4  25   3        0.23     -128.01    368.26 o 
   5  25   3     2012.63     2065.53    427.65 o 
   6  25   3       57.22       54.04    329.55 o 
   7  25   3      176.16      222.08    341.89 o 
   0  26   3      128.40      843.62    539.01 o 
   1  26   3     1799.14     1961.31    490.34 o 
   2  26   3       40.71       28.42    358.22 o 
   3  26   3     1867.81     2121.72    673.68 o 
   0   0   4      254.94      640.77    161.61 o 
   1   0   4     6157.53     7033.29    334.27 o 
   2   0   4    10583.38    11109.86    328.74 o 
   3   0   4   191518.36   198400.39   2636.67 o 
   4   0   4     6683.29     7034.81    170.24 o 
   5   0   4    38685.34    37609.88    492.70 o 
   6   0   4     7375.98     7275.11    166.26 o 
   7   0   4   250592.89   248334.64   2669.73 o 
   8   0   4       37.96       27.36     44.00 o 
   9   0   4     5456.87     5190.65    152.97 o 
  10   0   4     9272.85    10212.03    219.67 o 
  11   0   4    83987.31    83081.51    970.73 o 
  12   0   4     6351.55     6576.21    275.02 o 
  13   0   4     1301.36     1230.49    111.79 o 
  14   0   4     4870.20     4997.86    222.59 o 
  15   0   4    11293.76    11702.32    394.91 o 
  16   0   4      263.89      199.63    149.58 o 
  17   0   4     6180.90     6432.32    409.51 o 
  18   0   4      114.91      364.31    199.44 o 
  19   0   4     8683.38     9103.88    498.24 o 
  20   0   4       56.52      263.86    215.56 o 
  21   0   4     5215.24     4854.37    433.16 o 
  22   0   4      889.75      681.61    268.85 o 
  23   0   4     1239.10     1110.36    315.63 o 
  24   0   4       70.14      234.59    396.16 o 
  25   0   4     1908.19     1962.12    672.56 o 
   1   1   4     5320.97     5332.32    116.63 o 
   2   1   4     2987.96     3047.60     85.90 o 
   3   1   4     8415.77     8627.93    148.66 o 
   4   1   4    15818.58    16575.25    183.40 o 
   5   1   4     1717.21     1768.14     57.36 o 
   6   1   4     9114.88     9629.43    124.61 o 
   7   1   4     3072.03     3235.80     74.51 o 
   8   1   4     8256.19     8517.28    143.15 o 
   9   1   4     2454.58     2147.37     90.22 o 
  10   1   4     1427.94     1465.09     67.17 o 
  11   1   4      366.81      346.00     48.56 o 
  12   1   4     2542.04     2520.53    105.31 o 
  13   1   4     2043.83     2116.73    120.29 o 
  14   1   4      170.18       75.48     82.18 o 
  15   1   4        8.50       41.13     77.77 o 
  16   1   4      328.21      242.07     98.85 o 
  17   1   4     1471.04     1543.75    153.58 o 
  18   1   4      296.89      166.97    146.20 o 
  19   1   4     1650.16     1457.95    189.21 o 
  20   1   4        1.80      -70.11    135.39 o 
  21   1   4      958.29      853.60    183.75 o 
  22   1   4      170.95      129.69    168.80 o 
  23   1   4      339.07      289.67    185.95 o 
  24   1   4       14.81      -71.00    189.64 o 
  25   1   4       65.96      206.70    212.45 o 
   0   2   4   149154.42   148084.44   2002.58 o 
   1   2   4    50888.31    51753.73    552.38 o 
   2   2   4     1059.41      877.63     54.74 o 
   3   2   4   197003.97   199416.23   1757.29 o 
   4   2   4   150487.59   149034.22   1157.66 o 
   5   2   4      548.93      613.07     40.23 o 
   6   2   4    43487.39    44320.57    362.89 o 
   7   2   4    63662.72    64099.48    496.51 o 
   8   2   4     4968.66     4574.84     92.86 o 
   9   2   4    18825.34    19288.42    211.90 o 
  10   2   4     2976.64     2800.32     89.20 o 
  11   2   4    43533.90    44232.90    413.80 o 
  12   2   4    14311.71    14033.57    197.04 o 
  13   2   4      335.18      282.76     65.63 o 
  14   2   4     1230.64     1376.59    117.24 o 
  15   2   4     8082.22     7715.92    278.55 o 
  16   2   4      781.89      852.51    112.51 o 
  17   2   4     1006.64      995.56    133.41 o 
  18   2   4      262.97      315.97    132.56 o 
  19   2   4     3256.44     3992.31    328.13 o 
  20   2   4      325.85       33.87    174.02 o 
  21   2   4     4207.65     4052.77    337.39 o 
  22   2   4      248.22      175.02    173.43 o 
  23   2   4     1032.54      898.30    213.24 o 
  24   2   4       24.32      487.08    197.39 o 
  25   2   4      533.86      594.38    221.04 o 
   1   3   4    65385.46    64781.67    679.72 o 
   2   3   4      293.50      326.02     44.65 o 
   3   3   4     8133.22     7939.53    127.80 o 
   4   3   4     9228.39     9183.06    137.72 o 
   5   3   4   208884.36   206327.80   1465.96 o 
   6   3   4   103000.49   101618.73    719.98 o 
   7   3   4       34.17      -33.95     33.95 o 
   8   3   4    10252.30    10222.23    167.37 o 
   9   3   4    67318.95    65051.82    604.47 o 
  10   3   4     5911.09     5360.69    114.28 o 
  11   3   4       98.60      130.07     38.45 o 
  12   3   4     7383.67     7581.54    230.79 o 
  13   3   4    25773.20    26158.18    373.90 o 
  14   3   4     3572.91     3732.80    174.41 o 
  15   3   4     4392.97     4456.77    307.27 o 
  16   3   4     4735.83     4308.37    237.75 o 
  17   3   4    10110.69    10866.68    384.11 o 
  18   3   4        3.98       15.70    109.82 o 
  19   3   4     4844.91     5051.48    268.79 o 
  20   3   4     1000.05      977.51    219.98 o 
  21   3   4     2363.89     2409.70    328.86 o 
  22   3   4       25.17       60.41    158.53 o 
  23   3   4     2492.63     2808.05    302.86 o 
  24   3   4      259.02      198.49    194.88 o 
   0   4   4    36433.89    35824.59    583.00 o 
   1   4   4     5516.06     5978.04    116.77 o 
   2   4   4    10076.43    10024.95    155.66 o 
   3   4   4    16333.28    16216.39    185.17 o 
   4   4   4    19928.02    21543.46    228.59 o 
   5   4   4      485.90      547.04     38.21 o 
   6   4   4     4160.24     4466.48    107.11 o 
   7   4   4     5846.48     5874.91    124.48 o 
   8   4   4     1292.33     1353.75     73.06 o 
   9   4   4     3272.36     3641.13    112.28 o 
  10   4   4     3653.48     3623.79    114.82 o 
  11   4   4        6.41      -23.24     50.34 o 
  12   4   4      630.39      517.67     70.91 o 
  13   4   4       50.69      -33.81     63.67 o 
  14   4   4     2608.37     2463.23    149.32 o 
  15   4   4      777.44      548.10    126.54 o 
  16   4   4      563.76      398.99    127.64 o 
  17   4   4       63.96      147.22    137.66 o 
  18   4   4       14.71      151.38    166.71 o 
  19   4   4       69.09       21.98    121.45 o 
  20   4   4      161.74      210.75    151.06 o 
  21   4   4        9.17       64.03    146.03 o 
  22   4   4       45.70       30.39    242.72 o 
  23   4   4        1.23      -99.59    168.74 o 
  24   4   4        6.47      -43.00    183.29 o 
   1   5   4    10161.72    10199.02    131.25 o 
   2   5   4     1500.10     1443.86     54.05 o 
   3   5   4     7981.14     7905.27    119.83 o 
   4   5   4      298.41      397.15     39.90 o 
   5   5   4    91349.15    87632.83    643.67 o 
   6   5   4     6388.21     6741.54    125.71 o 
   7   5   4    25197.76    24543.58    284.65 o 
   8   5   4       48.18       40.72     41.72 o 
   9   5   4    96674.65    96577.77    821.01 o 
  10   5   4     1179.26     1355.77     84.05 o 
  11   5   4      182.12      159.98     60.18 o 
  12   5   4      308.62      129.57     68.33 o 
  13   5   4    32548.32    32045.52    504.40 o 
  14   5   4      715.56      649.52    112.34 o 
  15   5   4     1484.87     1145.92    181.74 o 
  16   5   4       67.90       99.32    127.78 o 
  17   5   4     6181.08     6294.08    344.23 o 
  18   5   4        9.77      -47.02    169.51 o 
  19   5   4     1072.06      725.81    264.70 o 
  20   5   4       70.15        6.13    141.76 o 
  21   5   4     1941.05     1847.48    243.58 o 
  22   5   4       12.70       37.56    158.54 o 
  23   5   4     2687.67     3174.17    285.05 o 
  24   5   4      354.88      421.62    203.22 o 
   0   6   4     2091.21     2402.92    111.55 o 
   1   6   4    37957.93    38867.70    366.66 o 
   2   6   4      181.37      243.84     39.59 o 
   3   6   4    79517.43    79265.12    622.20 o 
   4   6   4    14342.37    15000.52    171.36 o 
   5   6   4    25833.94    26075.43    235.17 o 
   6   6   4     7220.06     7698.38    133.04 o 
   7   6   4    55320.25    56506.95    527.77 o 
   8   6   4     6692.46     7038.05    149.82 o 
   9   6   4    17870.96    16745.53    240.53 o 
  10   6   4      833.04      869.34     76.66 o 
  11   6   4    37270.77    36807.68    447.12 o 
  12   6   4      103.11       38.70     69.86 o 
  13   6   4     2049.39     2209.98    185.63 o 
  14   6   4      731.00      491.13    117.15 o 
  15   6   4    20798.07    20301.24    437.84 o 
  16   6   4      152.71       52.92    134.08 o 
  17   6   4     1223.23     1267.67    216.94 o 
  18   6   4      375.54      469.85    188.27 o 
  19   6   4     6920.74     6945.14    424.85 o 
  20   6   4       15.94       41.92    180.43 o 
  21   6   4      994.08      839.28    222.15 o 
  22   6   4      163.90      -30.78    157.26 o 
  23   6   4     1201.16     1138.65    220.15 o 
  24   6   4      305.43      477.90    213.82 o 
   1   7   4     2808.74     2733.31     86.37 o 
   2   7   4     3224.92     3312.90     91.90 o 
   3   7   4      742.20      733.70     47.79 o 
   4   7   4     1904.79     1713.24     72.96 o 
   5   7   4     5514.48     5852.41    105.05 o 
   6   7   4     1487.48     1553.56     59.47 o 
   7   7   4      209.27      158.27     38.74 o 
   8   7   4     8723.84     8419.25    190.17 o 
   9   7   4     6568.49     6903.21    169.84 o 
  10   7   4     2728.77     2607.23    123.48 o 
  11   7   4        9.61       67.93     69.81 o 
  12   7   4      573.53      455.20     99.91 o 
  13   7   4     2542.65     2605.63    175.80 o 
  14   7   4      150.18      175.68    107.77 o 
  15   7   4       44.53      -73.69    123.39 o 
  16   7   4      429.70      455.57    152.69 o 
  17   7   4      366.41      327.43    275.51 o 
  18   7   4      653.07      587.89    187.26 o 
  19   7   4      561.73      650.98    241.41 o 
  20   7   4       63.61       38.36    184.08 o 
  21   7   4       15.22      262.30    215.20 o 
  22   7   4       28.45     -198.64    208.92 o 
  23   7   4      255.55      378.86    294.11 o 
  24   7   4       54.89      -56.15    182.60 o 
   0   8   4    17433.29    16278.13    280.82 o 
   1   8   4    76970.05    75667.05    607.60 o 
   2   8   4       17.86       36.10     32.74 o 
   3   8   4   181113.78   185364.50   1199.94 o 
   4   8   4    14756.46    14580.87    171.57 o 
   5   8   4     6062.53     5940.90    111.42 o 
   6   8   4     7129.08     7332.10    122.68 o 
   7   8   4    56689.30    54999.47    512.80 o 
   8   8   4     4043.29     4186.32    187.09 o 
   9   8   4      176.57       58.39     62.52 o 
  10   8   4     2844.75     2678.48    133.02 o 
  11   8   4    32810.03    33418.88    548.47 o 
  12   8   4     3312.24     3335.54    200.28 o 
  13   8   4     1093.08     1234.37    148.28 o 
  14   8   4     2411.48     2503.41    413.20 o 
  15   8   4    25203.47    25039.67    592.77 o 
  16   8   4     1057.00      879.01    272.92 o 
  17   8   4     4649.61     3677.44    361.50 o 
  18   8   4      866.58      890.26    213.00 o 
  19   8   4     3563.00     3506.00    339.66 o 
  20   8   4      153.40       41.26    188.62 o 
  21   8   4     1547.44     1461.92    279.43 o 
  22   8   4      832.92      715.14    253.43 o 
  23   8   4      387.62      340.82    337.22 o 
   1   9   4    10904.94    10608.33    178.68 o 
   2   9   4     9459.58     9529.61    125.76 o 
   3   9   4      824.33      897.06     49.07 o 
   4   9   4    12623.29    13356.75    158.75 o 
   5   9   4     7171.53     6918.66    113.84 o 
   6   9   4     1314.99     1099.75     89.52 o 
   7   9   4     2846.69     2659.66     90.62 o 
   8   9   4     2616.47     2839.83    134.02 o 
   9   9   4      702.18      596.66     83.12 o 
  10   9   4     1790.66     1823.56    131.92 o 
  11   9   4       27.54       27.98     93.26 o 
  12   9   4     4731.85     4824.26    256.86 o 
  13   9   4     3126.70     3160.44    227.69 o 
  14   9   4     1936.31     1971.97    201.64 o 
  15   9   4     1615.52     1391.42    189.67 o 
  16   9   4      699.32      606.02    220.21 o 
  17   9   4     1350.31     1445.79    240.22 o 
  18   9   4      437.71      434.74    209.06 o 
  19   9   4     1310.36      970.48    257.77 o 
  20   9   4      442.69      239.91    232.04 o 
  21   9   4      964.79     1135.05    276.20 o 
  22   9   4        3.36       43.96    233.85 o 
  23   9   4      445.39      726.10    280.93 o 
   0  10   4     2570.12     2776.64    150.95 o 
   1  10   4    23494.76    23429.23    250.63 o 
   2  10   4      597.15      595.57     46.35 o 
   3  10   4     9266.54     9431.12    133.80 o 
   4  10   4     2701.59     2819.97     86.74 o 
   5  10   4      513.67      566.00     51.43 o 
   6  10   4      282.67      241.75     43.10 o 
   7  10   4    11368.52    11130.70    179.26 o 
   8  10   4      967.68      912.92     91.10 o 
   9  10   4     2249.74     2598.04    176.67 o 
  10  10   4     1875.32     2011.72    167.28 o 
  11  10   4     9497.97     8778.02    754.57 o 
  12  10   4       64.40       64.39    126.43 o 
  13  10   4     3698.99     4457.78    281.06 o 
  14  10   4      520.09      601.54    159.22 o 
  15  10   4    12108.26    12330.72    426.40 o 
  16  10   4        6.21     -157.69    157.69 o 
  17  10   4        5.13     -164.45    164.45 o 
  18  10   4       86.13      228.17    190.42 o 
  19  10   4     1186.59     1713.39    362.96 o 
  20  10   4       36.19       13.79    207.50 o 
  21  10   4      341.19       23.68    220.13 o 
  22  10   4       29.57      293.61    249.24 o 
  23  10   4      530.76      700.70    295.36 o 
   1  11   4    33423.76    32393.08    327.47 o 
   2  11   4     1971.25     1959.00     68.94 o 
   3  11   4    37185.38    38885.05    353.94 o 
   4  11   4       92.24      108.57     46.98 o 
   5  11   4    43720.64    42725.40    387.40 o 
   6  11   4     9127.34     8566.90    149.73 o 
   7  11   4     4829.99     4770.89    146.18 o 
   8  11   4      241.51      219.37     64.28 o 
   9  11   4    30901.61    32226.61    604.20 o 
  10  11   4     7122.62     7494.67    332.75 o 
  11  11   4     3337.55     3717.72    304.58 o 
  12  11   4     7596.35     7209.94    343.24 o 
  13  11   4    18356.13    19214.56    501.89 o 
  14  11   4      758.36      623.87    162.40 o 
  15  11   4     4284.05     4509.59    293.18 o 
  16  11   4      709.00      411.47    177.13 o 
  17  11   4     5188.85     5477.11    391.46 o 
  18  11   4      177.02     -162.65    189.98 o 
  19  11   4     2033.75     1703.03    280.24 o 
  20  11   4      546.08      304.55    456.55 o 
  21  11   4     2591.31     2830.00    480.07 o 
  22  11   4       35.63      145.93    249.46 o 
   0  12   4     4661.04     4491.09    187.80 o 
   1  12   4       24.88       46.68     54.78 o 
   2  12   4     2467.51     2513.53    104.68 o 
   3  12   4     1348.45     1309.48    101.92 o 
   4  12   4      304.21      179.99     58.91 o 
   5  12   4      884.88      788.25     68.83 o 
   6  12   4       60.14       91.55     61.17 o 
   7  12   4      583.03      505.27     87.00 o 
   8  12   4      548.00      447.76    118.07 o 
   9  12   4      497.91      615.69    113.78 o 
  10  12   4       17.17       -7.70    146.91 o 
  11  12   4      248.87      303.03    168.50 o 
  12  12   4      456.38      175.81    230.76 o 
  13  12   4     1300.89     1272.91    251.86 o 
  14  12   4      635.88      293.41    169.46 o 
  15  12   4      104.92      -29.23    172.82 o 
  16  12   4       42.40      108.91    172.51 o 
  17  12   4       50.90      213.72    197.35 o 
  18  12   4      191.03       90.27    201.53 o 
  19  12   4      246.20      413.62    232.87 o 
  20  12   4      170.36      -10.88    222.03 o 
  21  12   4      195.27      -30.39    229.21 o 
  22  12   4      100.96      115.49    255.74 o 
   1  13   4    20108.17    19844.48    284.08 o 
   2  13   4     1248.61     1093.95     88.83 o 
   3  13   4    20507.78    20335.77    301.95 o 
   4  13   4     1258.67     1179.70     94.28 o 
   5  13   4    15446.62    15555.92    257.83 o 
   6  13   4     4269.52     4066.30    179.02 o 
   7  13   4      693.23      760.63    110.64 o 
   8  13   4      230.32      305.33    148.44 o 
   9  13   4    22858.88    23211.43    585.99 o 
  10  13   4     1706.02     1721.84    389.74 o 
  11  13   4      650.52      332.71    143.17 o 
  12  13   4     1696.69     1935.99    369.55 o 
  13  13   4    10461.80     9953.60    434.46 o 
  14  13   4      133.35      120.87    164.05 o 
  15  13   4     1105.47     1361.06    440.03 o 
  16  13   4      205.37      223.80    249.33 o 
  17  13   4     3188.62     3092.14    342.43 o 
  18  13   4       23.35      130.90    239.75 o 
  19  13   4      546.87      278.40    230.66 o 
  20  13   4      264.81       38.37    258.88 o 
  21  13   4      942.59     1714.00    323.97 o 
   0  14   4     5595.84     5414.79    255.48 o 
   1  14   4    12975.95    13444.16    256.45 o 
   2  14   4      346.79      427.12     86.04 o 
   3  14   4    22917.74    22775.74    336.22 o 
   4  14   4    10774.64    10720.45    243.50 o 
   5  14   4     2706.72     2864.00    179.35 o 
   6  14   4        8.35       70.85    100.03 o 
   7  14   4    10419.11    10157.07    369.20 o 
   8  14   4     7778.66     6907.69    351.76 o 
   9  14   4       62.81      -31.97    150.83 o 
  10  14   4     1694.80     1552.84    383.79 o 
  11  14   4    13982.32    13886.54    451.20 o 
  12  14   4      693.22      941.15    177.37 o 
  13  14   4       88.54       63.65    130.07 o 
  14  14   4     2316.68     1965.37    203.27 o 
  15  14   4     6929.24     8024.17    558.62 o 
  16  14   4      776.77     1240.32    300.08 o 
  17  14   4      126.88     -219.93    219.93 o 
  18  14   4      604.43      580.94    311.51 o 
  19  14   4     2930.40     2365.23    417.00 o 
  20  14   4      213.57       67.23    282.27 o 
  21  14   4     1037.86      556.84    357.01 o 
   1  15   4      788.66      848.07    114.03 o 
   2  15   4        8.43       76.70     86.54 o 
   3  15   4       40.59       72.00     89.96 o 
   4  15   4       16.24       -2.18     97.40 o 
   5  15   4     3388.11     3210.25    212.48 o 
   6  15   4        0.48      -99.51    111.92 o 
   7  15   4      782.00      831.95    163.96 o 
   8  15   4      316.09      187.03    162.67 o 
   9  15   4      396.20      437.28    199.86 o 
  10  15   4      533.30      668.32    381.54 o 
  11  15   4      129.07       76.67    153.13 o 
  12  15   4        1.76      165.84    158.70 o 
  13  15   4      244.74      334.71    162.65 o 
  14  15   4       22.96      -14.00    200.33 o 
  15  15   4      102.04      221.64    178.27 o 
  16  15   4       51.53     -115.37    160.17 o 
  17  15   4       16.89      179.44    360.40 o 
  18  15   4      277.87      -53.12    268.77 o 
  19  15   4        1.79      -38.80    280.41 o 
  20  15   4        1.70     -283.86    283.86 o 
   0  16   4     6700.55     5848.87    347.16 o 
   1  16   4    21912.81    21687.88    450.66 o 
   2  16   4     3134.68     3060.83    229.48 o 
   3  16   4    24970.99    26162.69    629.79 o 
   4  16   4      962.30     1167.14    151.02 o 
   5  16   4     4579.22     4226.88    244.86 o 
   6  16   4      327.78      346.95    155.91 o 
   7  16   4    20019.27    20144.01   1106.68 o 
   8  16   4     2495.69     2522.86    387.18 o 
   9  16   4      387.20      263.03    367.78 o 
  10  16   4       12.29      -87.93    189.19 o 
  11  16   4    10664.28    10526.14    916.89 o 
  12  16   4      404.04      528.57    223.81 o 
  13  16   4      831.60     1057.89    235.91 o 
  14  16   4      293.08      159.88    273.99 o 
  15  16   4     7469.84     8040.24    541.25 o 
  16  16   4      635.17      389.90    226.34 o 
  17  16   4      950.11      547.84    247.22 o 
  18  16   4      657.37      691.83    259.08 o 
  19  16   4     1651.22     1798.83    558.25 o 
   1  17   4      329.61      -87.81    123.02 o 
   2  17   4     4544.78     4551.03    292.67 o 
   3  17   4     5621.86     6019.01    312.06 o 
   4  17   4      709.06      400.83    214.28 o 
   5  17   4     3377.91     3033.21    297.31 o 
   6  17   4     1838.47     1488.26    277.09 o 
   7  17   4      217.67      235.06    178.76 o 
   8  17   4      106.56       12.67    192.21 o 
   9  17   4     6835.77     6563.78    457.31 o 
  10  17   4      217.70      -40.52    185.96 o 
  11  17   4      143.74     -194.76    194.76 o 
  12  17   4      445.25      307.06    227.51 o 
  13  17   4     3209.78     3004.29    500.05 o 
  14  17   4      126.01     -193.96    193.96 o 
  15  17   4      278.37      375.10    307.50 o 
  16  17   4      370.48      191.16    229.48 o 
  17  17   4     1108.98     1199.53    292.54 o 
  18  17   4        5.83      -87.93    232.94 o 
  19  17   4      214.39      -27.90    235.72 o 
   0  18   4     7340.36     6366.28    443.77 o 
   1  18   4     4517.86     4774.36    284.33 o 
   2  18   4     2102.38     1991.27    215.40 o 
   3  18   4     1376.74     1399.71    266.69 o 
   4  18   4       17.59      101.28    157.28 o 
   5  18   4     1665.32     1644.96    248.54 o 
   6  18   4      216.28      151.69    193.20 o 
   7  18   4     1316.07     1137.38    232.75 o 
   8  18   4      119.17      200.62    231.20 o 
   9  18   4      594.67      616.25    257.94 o 
  10  18   4      305.27      235.53    313.43 o 
  11  18   4     2384.53     2210.34    335.96 o 
  12  18   4      155.54      330.49    238.31 o 
  13  18   4        6.79        3.05    231.31 o 
  14  18   4       44.19      -51.21    222.99 o 
  15  18   4     1735.45     2180.16    338.04 o 
  16  18   4        3.24     -220.65    220.65 o 
  17  18   4       37.82      -14.37    255.94 o 
  18  18   4        6.49      314.78    266.92 o 
   1  19   4     7110.61     7757.29    351.52 o 
   2  19   4      100.42        2.95    134.08 o 
   3  19   4     7193.84     8368.36    507.34 o 
   4  19   4      305.74      382.79    176.35 o 
   5  19   4    13966.73    14419.64    614.85 o 
   6  19   4     1053.47     1053.25    244.42 o 
   7  19   4      612.42      223.30    275.92 o 
   8  19   4      448.69      189.31    583.90 o 
   9  19   4     9948.15     9101.82   1401.71 o 
  10  19   4      142.67      304.45    261.37 o 
  11  19   4      317.59      215.75    325.46 o 
  12  19   4      361.22      385.55    257.16 o 
  13  19   4     6108.16     7240.32   1126.27 o 
  14  19   4        2.85     -138.18    236.97 o 
  15  19   4      747.55      599.76    276.94 o 
  16  19   4      478.44       33.07    275.12 o 
  17  19   4     1612.53     1511.64    336.53 o 
   0  20   4      100.41        7.72    212.71 o 
   1  20   4     2419.39     2628.14    249.05 o 
   2  20   4        7.89       43.17    175.99 o 
   3  20   4     1103.28      995.76    230.13 o 
   4  20   4      146.91      210.24    192.55 o 
   5  20   4       67.58     -170.61    170.61 o 
   6  20   4      511.08      391.88    271.05 o 
   7  20   4      871.88     1054.82    570.91 o 
   8  20   4      157.25      403.06    255.32 o 
   9  20   4        6.41      -18.88    227.58 o 
  10  20   4      171.10     -230.86    230.86 o 
  11  20   4      451.06      413.82    284.51 o 
  12  20   4        7.09       61.68    307.66 o 
  13  20   4      170.07      293.05    273.54 o 
  14  20   4       40.45     -247.17    247.17 o 
  15  20   4      542.60      708.53    315.62 o 
  16  20   4        4.12     -128.95    263.82 o 
   1  21   4     2815.17     2700.58    436.92 o 
   2  21   4     1788.43     2345.44    288.75 o 
   3  21   4     1947.14     2591.30    345.70 o 
   4  21   4        5.54      -13.75    202.75 o 
   5  21   4     2769.76     2451.76    405.01 o 
   6  21   4     1876.64     1911.37    373.42 o 
   7  21   4       97.27      356.94    273.65 o 
   8  21   4      108.30     -229.08    229.08 o 
   9  21   4     3586.15     2812.99    592.55 o 
  10  21   4      980.41     1284.71    334.03 o 
  11  21   4       50.76      -44.42    239.60 o 
  12  21   4      350.81      455.46    722.42 o 
  13  21   4     1160.76     1990.75    376.05 o 
  14  21   4      254.11      270.74    292.41 o 
   0  22   4     3180.78     3367.81    675.12 o 
   1  22   4     3119.19     3980.66    370.03 o 
   2  22   4      235.19      305.11    254.93 o 
   3  22   4     5023.39     4495.78    451.53 o 
   4  22   4     1255.98     1511.28    305.04 o 
   5  22   4     2507.92     2875.84    446.63 o 
   6  22   4      213.92      175.94    276.32 o 
   7  22   4     2959.45     2474.66    856.61 o 
   8  22   4      929.35     1233.40    344.46 o 
   9  22   4      314.54      193.39    307.00 o 
  10  22   4       68.21      146.29    276.19 o 
  11  22   4     4503.01     4582.91    537.88 o 
  12  22   4      350.03      375.49    421.33 o 
  13  22   4       11.67      258.69    310.28 o 
   1  23   4      778.62     1119.77    310.46 o 
   2  23   4      244.80      -25.77    261.51 o 
   3  23   4      122.83      278.77    251.06 o 
   4  23   4        5.85       74.99    311.15 o 
   5  23   4       81.42       41.67    290.79 o 
   6  23   4      136.16     -144.04    271.46 o 
   7  23   4        0.19     -212.48    296.92 o 
   8  23   4      149.35       95.25    274.66 o 
   9  23   4       25.70     -144.94    248.50 o 
  10  23   4       29.39      222.80    346.14 o 
  11  23   4       38.81     -254.15    280.75 o 
   0  24   4      111.03      -51.30    522.01 o 
   1  24   4     2448.11     3559.24   1106.77 o 
   2  24   4       20.58     -264.81    264.81 o 
   3  24   4     3784.60     3874.77    642.74 o 
   4  24   4       32.68     -189.05    297.80 o 
   5  24   4      500.62      593.80    841.86 o 
   6  24   4       59.61      156.10    389.10 o 
   7  24   4     5058.79     7026.25   1278.90 o 
   8  24   4       21.12       54.58    307.82 o 
   9  24   4       13.65      338.58    327.82 o 
   1  25   4      941.01      726.41    313.49 o 
   2  25   4      123.16      108.50    291.63 o 
   3  25   4      617.92      449.13    467.02 o 
   4  25   4       11.70      386.35    357.70 o 
   5  25   4      999.16     1165.65    376.94 o 
   6  25   4      396.87      466.26    543.01 o 
   7  25   4       62.86      366.49    343.25 o 
   0  26   4      179.02      425.50    475.84 o 
   1  26   4       51.60     -172.87    400.49 o 
   2  26   4        4.10       84.65    522.33 o 
   1   1   5    57939.06    56619.05    616.42 o 
   2   1   5   127786.86   126510.23   1154.75 o 
   3   1   5    61438.10    61647.83    644.84 o 
   4   1   5     7247.31     7943.15    126.97 o 
   5   1   5   144970.16   151655.48   1180.63 o 
   6   1   5    84980.73    84266.14    671.12 o 
   7   1   5     2714.33     2798.28     80.27 o 
   8   1   5    11487.79    11457.43    151.84 o 
   9   1   5    68522.63    70025.68    573.11 o 
  10   1   5    23483.45    23841.27    262.92 o 
  11   1   5      662.86      662.18     56.03 o 
  12   1   5    28545.71    29071.22    327.99 o 
  13   1   5    10289.98    10424.29    224.62 o 
  14   1   5     7245.98     6898.53    218.51 o 
  15   1   5     2158.24     2014.96    130.45 o 
  16   1   5    10850.81    11365.51    314.71 o 
  17   1   5     7444.40     7793.93    296.38 o 
  18   1   5     1186.76     1307.18    167.96 o 
  19   1   5     1193.17     1168.72    171.35 o 
  20   1   5     2291.07     2306.39    250.84 o 
  21   1   5     1963.27     2123.62    281.39 o 
  22   1   5       37.22      -39.34    162.07 o 
  23   1   5     1207.67     1076.05    219.98 o 
  24   1   5     1148.16     1239.37    242.01 o 
   0   2   5   313808.78   319575.25   5921.88 o 
   1   2   5    16443.95    16217.03    218.46 o 
   2   2   5    16684.26    17318.44    232.22 o 
   3   2   5      418.59      325.99     42.72 o 
   4   2   5     9380.84     9551.28    166.82 o 
   5   2   5    12598.64    12594.24    161.72 o 
   6   2   5     3718.34     3841.33     90.54 o 
   7   2   5    11835.66    11652.98    150.43 o 
   8   2   5    14220.59    14120.45    187.56 o 
   9   2   5     2634.17     2587.85     89.12 o 
  10   2   5     9379.86     9163.93    146.97 o 
  11   2   5     8593.62     8399.68    146.82 o 
  12   2   5     8783.31     8812.01    182.09 o 
  13   2   5     1096.35     1187.97     92.68 o 
  14   2   5    17598.15    17650.39    364.60 o 
  15   2   5     3502.05     3699.58    212.29 o 
  16   2   5      967.63      883.64    139.49 o 
  17   2   5      503.54      272.25    109.87 o 
  18   2   5     5716.49     5350.08    438.79 o 
  19   2   5     4354.79     4315.73    328.74 o 
  20   2   5       96.32       16.12    135.56 o 
  21   2   5      720.11      760.58    301.94 o 
  22   2   5      999.34      922.36    196.33 o 
  23   2   5       76.71       26.74    179.58 o 
  24   2   5       41.01      314.09    200.29 o 
   1   3   5    14065.03    14427.18    195.26 o 
   2   3   5   184151.91   186799.00   1665.51 o 
   3   3   5    16491.41    17272.83    224.52 o 
   4   3   5      144.71      248.94     39.38 o 
   5   3   5     4785.03     5086.65    131.75 o 
   6   3   5      479.49      467.81     39.88 o 
   7   3   5    15905.47    17050.76    190.81 o 
   8   3   5     7964.56     8434.21    123.77 o 
   9   3   5     1780.02     1785.89     66.24 o 
  10   3   5     2481.40     2483.63     89.89 o 
  11   3   5       28.45       46.54     37.74 o 
  12   3   5     1162.98     1186.93     90.35 o 
  13   3   5     3762.49     3479.01    139.29 o 
  14   3   5      788.12      682.57    113.60 o 
  15   3   5      663.60      777.05    128.75 o 
  16   3   5     5966.25     5696.03    268.34 o 
  17   3   5     1624.22     1755.95    207.42 o 
  18   3   5      174.76       59.14    128.75 o 
  19   3   5       40.91       20.68    125.47 o 
  20   3   5     1050.10      982.94    173.70 o 
  21   3   5      447.91      565.15    164.49 o 
  22   3   5      324.35       76.40    170.54 o 
  23   3   5      415.79      278.29    180.55 o 
  24   3   5      309.24      176.32    194.27 o 
   0   4   5    68441.39    68154.10   1366.70 o 
   1   4   5    35395.30    33383.64    361.43 o 
   2   4   5    19078.99    18579.54    213.23 o 
   3   4   5   143271.59   142823.92   1136.25 o 
   4   4   5    47120.02    45561.70    411.44 o 
   5   4   5     3985.75     3658.37     85.80 o 
   6   4   5    11298.51    11746.39    155.27 o 
   7   4   5    35877.43    36236.80    402.15 o 
   8   4   5     7369.44     7077.39    147.96 o 
   9   4   5     1804.62     1857.31     92.76 o 
  10   4   5    10142.38    10212.21    187.37 o 
  11   4   5    26345.58    25916.96    344.32 o 
  12   4   5    29630.07    29904.17    390.23 o 
  13   4   5     7445.10     7161.97    201.20 o 
  14   4   5    16853.48    16991.37    347.17 o 
  15   4   5     7790.97     7896.14    359.38 o 
  16   4   5     3604.53     3617.08    257.05 o 
  17   4   5      960.20      786.21    170.43 o 
  18   4   5    11402.90    12933.62   1040.63 o 
  19   4   5     3118.35     2911.08    471.81 o 
  20   4   5      143.92      144.90    140.96 o 
  21   4   5     2487.61     2282.45    256.12 o 
  22   4   5     1616.24     1637.79    225.78 o 
  23   4   5      387.64      434.72    189.60 o 
  24   4   5       73.48      111.53    189.95 o 
   1   5   5      177.61       60.53     38.98 o 
   2   5   5     1291.59     1243.75     56.13 o 
   3   5   5      295.49      391.09     43.91 o 
   4   5   5      240.54      293.13     39.08 o 
   5   5   5       65.41       75.14     31.21 o 
   6   5   5    21199.25    22032.12    239.16 o 
   7   5   5      494.37      449.55     55.40 o 
   8   5   5    34504.78    34455.07    386.90 o 
   9   5   5      831.77     1008.79     76.23 o 
  10   5   5     3642.63     3507.60    130.41 o 
  11   5   5     1258.48     1179.36     90.85 o 
  12   5   5     4083.46     4207.57    146.01 o 
  13   5   5     3651.33     3582.35    239.47 o 
  14   5   5      383.66      284.27    105.66 o 
  15   5   5      723.88      724.57    214.65 o 
  16   5   5      410.66      364.03    139.65 o 
  17   5   5     1128.58     1181.98    197.74 o 
  18   5   5       82.95     -142.19    156.76 o 
  19   5   5     1851.69     1472.63    322.92 o 
  20   5   5     1747.41     1922.03    289.17 o 
  21   5   5      372.88      600.44    165.82 o 
  22   5   5       17.45       -1.77    161.33 o 
  23   5   5      346.44      471.18    192.11 o 
  24   5   5      209.97      160.71    195.83 o 
   0   6   5    78608.78    79180.84    963.86 o 
   1   6   5     9155.49     8669.02    129.84 o 
   2   6   5     1129.28     1127.22     51.64 o 
   3   6   5    29613.44    30199.43    288.51 o 
   4   6   5    15355.53    14863.65    187.53 o 
   5   6   5    26279.95    25732.42    270.01 o 
   6   6   5    38210.65    39214.68    348.85 o 
   7   6   5    15564.35    16123.04    238.86 o 
   8   6   5     3338.79     3303.16    119.06 o 
   9   6   5     4647.75     4562.99    143.81 o 
  10   6   5      796.94      791.28     80.66 o 
  11   6   5    21464.01    21033.72    344.18 o 
  12   6   5    11674.99    11789.92    303.28 o 
  13   6   5      101.95       72.00     91.88 o 
  14   6   5     6485.96     6714.57    276.72 o 
  15   6   5    11454.84    12236.66    510.73 o 
  16   6   5      187.54     -127.48    127.48 o 
  17   6   5       59.68      136.85    154.81 o 
  18   6   5     2139.84     1816.44    253.83 o 
  19   6   5     2527.31     2891.67    316.01 o 
  20   6   5      165.34      433.97    201.45 o 
  21   6   5      407.72      121.89    218.91 o 
  22   6   5      617.61      716.01    250.61 o 
  23   6   5       91.62      -30.01    175.39 o 
  24   6   5        4.83      155.87    256.63 o 
   1   7   5    52392.88    51543.68    474.33 o 
   2   7   5    58767.68    57999.36    498.00 o 
   3   7   5    24866.82    23771.51    268.76 o 
   4   7   5     8040.74     7939.31    127.58 o 
   5   7   5    82973.31    83425.46    654.89 o 
   6   7   5    33462.11    32312.18    296.67 o 
   7   7   5     4674.42     4979.86     96.09 o 
   8   7   5    24707.99    25146.51    325.62 o 
   9   7   5    34126.95    34035.75    438.32 o 
  10   7   5    16007.00    15949.49    280.51 o 
  11   7   5       11.78       67.99     67.03 o 
  12   7   5     9099.98     9250.51    412.34 o 
  13   7   5    26373.70    25756.52    486.91 o 
  14   7   5     1180.70     1257.67    152.73 o 
  15   7   5     3183.28     2976.34    239.39 o 
  16   7   5     5306.47     5345.96    327.09 o 
  17   7   5     3020.53     3437.21    312.44 o 
  18   7   5     1003.93      639.79    201.80 o 
  19   7   5      551.48      646.00    223.70 o 
  20   7   5     4084.30     4032.88    484.17 o 
  21   7   5     1809.15     1688.46    596.82 o 
  22   7   5       15.27      -49.20    224.57 o 
  23   7   5      904.83      455.17    259.48 o 
  24   7   5     1147.31      976.20    318.97 o 
   0   8   5    14453.50    14627.02    286.33 o 
   1   8   5     3370.59     3611.21    106.22 o 
   2   8   5     1094.77     1140.49     78.05 o 
   3   8   5    10250.50    10253.19    156.64 o 
   4   8   5     3953.45     4384.48    136.96 o 
   5   8   5     1014.95      897.65     59.66 o 
   6   8   5        2.99      -27.82     36.19 o 
   7   8   5     5574.34     5247.27    121.98 o 
   8   8   5     3931.19     3974.02    149.11 o 
   9   8   5     2467.62     2451.97    127.08 o 
  10   8   5      791.76      716.91    107.73 o 
  11   8   5     3683.68     3168.31    159.21 o 
  12   8   5      241.41      282.93    105.57 o 
  13   8   5        0.26      109.59    117.21 o 
  14   8   5     1074.14     1102.61    170.76 o 
  15   8   5     1209.66     1013.03    196.90 o 
  16   8   5      235.06      421.21    189.30 o 
  17   8   5      135.75      -99.90    158.99 o 
  18   8   5       77.32      301.68    194.43 o 
  19   8   5      142.91      -34.69    175.98 o 
  20   8   5       48.95      168.33    207.34 o 
  21   8   5        3.00       94.24    232.18 o 
  22   8   5      203.32      180.37    232.06 o 
  23   8   5       49.21     -209.60    231.50 o 
   1   9   5    18570.89    17771.21    228.20 o 
   2   9   5     9158.22     8438.28    166.12 o 
   3   9   5     1597.21     1523.19     73.24 o 
   4   9   5     4753.30     4760.46    115.26 o 
   5   9   5     5500.00     5273.89    125.89 o 
   6   9   5    20572.76    19735.66    252.29 o 
   7   9   5      281.33      184.49     47.33 o 
   8   9   5     4240.40     4238.01    158.10 o 
   9   9   5    10734.20    10837.99    246.21 o 
  10   9   5    18158.78    18373.45    561.34 o 
  11   9   5      587.14      464.99    117.11 o 
  12   9   5     7859.14     8374.35    356.69 o 
  13   9   5     8210.27     8178.25    383.67 o 
  14   9   5     3402.72     3452.82    252.02 o 
  15   9   5      556.39      397.18    155.59 o 
  16   9   5     2005.86     1751.17    242.24 o 
  17   9   5      403.34      587.51    292.35 o 
  18   9   5      108.12      186.40    185.06 o 
  19   9   5      670.45      419.44    209.98 o 
  20   9   5     2138.69     2579.84    324.17 o 
  21   9   5      465.82      385.57    245.44 o 
  22   9   5        1.54      -50.83    223.23 o 
  23   9   5      730.44      959.69    308.88 o 
   0  10   5    42984.16    42655.46    571.61 o 
   1  10   5     6250.71     6322.11    139.23 o 
   2  10   5     1375.35     1435.57     81.97 o 
   3  10   5     2450.04     2550.11     95.97 o 
   4  10   5    13608.05    13203.37    194.01 o 
   5  10   5      454.08      321.59     53.97 o 
   6  10   5     3777.64     3608.93     96.74 o 
   7  10   5     5688.03     5918.72    193.84 o 
   8  10   5    20427.70    20625.57    336.13 o 
   9  10   5       10.47       12.37     77.00 o 
  10  10   5     6854.60     6952.75    432.92 o 
  11  10   5     3798.03     4252.59    273.34 o 
  12  10   5     1426.85     1720.25    206.40 o 
  13  10   5      784.26      752.23    179.61 o 
  14  10   5     1507.15     1301.59    188.97 o 
  15  10   5     4296.77     3760.06    274.42 o 
  16  10   5       81.07       26.22    276.78 o 
  17  10   5     1132.35     1119.77    233.63 o 
  18  10   5     2920.04     2540.81    314.54 o 
  19  10   5      441.19      311.71    209.33 o 
  20  10   5       15.11      208.16    217.46 o 
  21  10   5      939.06     1121.69    285.23 o 
  22  10   5     1607.04     2086.34    346.65 o 
  23  10   5      132.72      172.01    247.78 o 
   1  11   5     6933.17     6869.28    192.33 o 
   2  11   5       11.70       28.94     48.38 o 
   3  11   5      921.82      860.67     74.81 o 
   4  11   5     1907.86     1975.08     88.50 o 
   5  11   5     1455.18     1463.68     93.92 o 
   6  11   5     1312.78     1317.72     82.56 o 
   7  11   5     2226.63     2337.76    113.78 o 
   8  11   5     3094.46     3002.14    161.30 o 
   9  11   5     2747.50     2960.17    257.19 o 
  10  11   5      798.45      901.60    159.78 o 
  11  11   5      156.02       32.87    122.94 o 
  12  11   5      298.06      157.24    148.59 o 
  13  11   5      832.21     1214.39    196.86 o 
  14  11   5     1857.89     1449.60    198.37 o 
  15  11   5      104.25      119.34    197.09 o 
  16  11   5      447.07       97.62    179.12 o 
  17  11   5      985.63     1262.27    244.58 o 
  18  11   5        5.32     -169.60    169.60 o 
  19  11   5       33.56      -78.55    198.35 o 
  20  11   5       11.99      251.28    283.31 o 
  21  11   5      319.48      210.67    238.98 o 
  22  11   5        1.59       80.79    233.05 o 
   0  12   5     4269.65     3990.31    194.49 o 
   1  12   5    49815.88    48487.40    532.18 o 
   2  12   5      171.14      186.42     63.23 o 
   3  12   5    42668.20    40302.14    444.42 o 
   4  12   5    41768.70    42251.03    549.84 o 
   5  12   5     2407.20     2378.78    109.92 o 
   6  12   5     6065.97     5518.78    198.87 o 
   7  12   5    35917.59    36298.22    544.33 o 
   8  12   5    20723.15    19395.99    537.01 o 
   9  12   5       92.28       48.24    106.24 o 
  10  12   5     9830.37    10192.18    449.09 o 
  11  12   5    16628.00    16135.30    554.94 o 
  12  12   5     4102.27     4079.62    330.20 o 
  13  12   5       27.58       13.30    158.25 o 
  14  12   5     6258.89     6522.21    565.33 o 
  15  12   5     9196.97     9983.44    495.45 o 
  16  12   5      543.35      279.15    199.59 o 
  17  12   5     1024.64      977.79    241.06 o 
  18  12   5     3728.56     3952.46    384.98 o 
  19  12   5     1783.78     2268.37    397.49 o 
  20  12   5       82.78     -122.84    221.13 o 
  21  12   5     1527.34     1637.53    354.76 o 
  22  12   5     1942.60     2227.21    372.50 o 
   1  13   5     1210.03     1007.71     95.40 o 
   2  13   5    11010.00    10776.84    227.73 o 
   3  13   5     5168.98     4822.34    163.89 o 
   4  13   5     1447.36     1533.00    108.04 o 
   5  13   5      686.62      822.92    140.07 o 
   6  13   5     9444.12     9836.87    296.11 o 
   7  13   5        6.27       69.37     98.75 o 
   8  13   5     1530.14     1882.35    229.34 o 
   9  13   5     7818.43     7655.42    338.77 o 
  10  13   5     8050.71     8261.50    594.48 o 
  11  13   5       58.49      299.90    121.96 o 
  12  13   5     4454.35     3820.39    386.96 o 
  13  13   5     3474.71     3740.05    544.30 o 
  14  13   5      472.33      462.54    222.75 o 
  15  13   5      123.02      -80.23    182.90 o 
  16  13   5     1200.18     1404.33    325.68 o 
  17  13   5      411.58      485.57    226.96 o 
  18  13   5       90.56      -59.51    249.49 o 
  19  13   5      336.30      133.20    228.88 o 
  20  13   5     1401.62     1025.48    353.81 o 
  21  13   5      667.92      463.35    327.25 o 
   0  14   5     2683.50     2872.89    227.45 o 
   1  14   5       37.71      146.97     79.58 o 
   2  14   5        1.59       57.31     83.67 o 
   3  14   5       42.24       43.11     80.96 o 
   4  14   5      638.31      717.55    120.53 o 
   5  14   5      110.31       30.37    115.74 o 
   6  14   5     2114.07     2187.74    195.78 o 
   7  14   5      193.26      139.03    119.61 o 
   8  14   5     3399.99     3530.51    468.15 o 
   9  14   5      886.52      726.45    180.27 o 
  10  14   5      387.23       -5.77    204.44 o 
  11  14   5       66.15      -74.25    135.64 o 
  12  14   5     1664.29     1879.01    275.11 o 
  13  14   5      352.95      287.70    147.58 o 
  14  14   5      431.76      215.94    229.72 o 
  15  14   5     1463.67     2064.97    347.02 o 
  16  14   5       90.46        5.51    230.21 o 
  17  14   5      314.80     -133.24    244.91 o 
  18  14   5      111.31      213.01    257.16 o 
  19  14   5       30.69      278.57    287.43 o 
  20  14   5        1.14     -247.73    279.28 o 
  21  14   5      122.24      547.27    337.90 o 
   1  15   5     4843.50     4678.83    249.84 o 
   2  15   5    11727.19    11703.46    330.70 o 
   3  15   5    12489.55    11486.49    327.61 o 
   4  15   5     3145.65     3307.48    219.59 o 
   5  15   5     9647.77     9788.97    358.67 o 
   6  15   5    13196.32    12947.18    462.35 o 
   7  15   5       21.39     -147.05    147.05 o 
   8  15   5     3925.20     3338.16    333.51 o 
   9  15   5     9007.55     9026.93    480.01 o 
  10  15   5     7214.42     8070.46    541.23 o 
  11  15   5       33.60     -147.66    147.66 o 
  12  15   5     3241.62     3705.99    275.16 o 
  13  15   5     3292.04     3313.07    269.77 o 
  14  15   5     1089.37     1277.58    203.63 o 
  15  15   5      672.65      430.56    176.44 o 
  16  15   5     1951.77     1902.87    379.10 o 
  17  15   5     1305.44     1374.96    324.26 o 
  18  15   5      472.68      323.24    292.71 o 
  19  15   5      487.03      263.48    586.62 o 
  20  15   5     1983.83     2177.48    433.41 o 
   0  16   5       39.06        3.67    309.42 o 
   1  16   5      313.54      220.35    144.51 o 
   2  16   5     1457.55     1012.85    247.11 o 
   3  16   5      124.08       97.89    151.78 o 
   4  16   5     2395.80     2617.31    362.88 o 
   5  16   5       59.99       79.78    124.81 o 
   6  16   5      276.54       93.93    171.44 o 
   7  16   5      108.89      -52.94    242.89 o 
   8  16   5      895.61      980.07    247.34 o 
   9  16   5      308.16      490.77    210.60 o 
  10  16   5     1474.93     1159.58    402.73 o 
  11  16   5      204.33     -142.00    229.74 o 
  12  16   5        3.70        9.61    191.00 o 
  13  16   5       10.63      -18.76    182.93 o 
  14  16   5     1002.45     1097.29    246.39 o 
  15  16   5       30.59      -64.99    197.00 o 
  16  16   5       23.18     -104.43    174.87 o 
  17  16   5       39.21      -75.38    183.73 o 
  18  16   5      306.33       12.32    408.98 o 
  19  16   5      353.77      396.41    320.68 o 
   1  17   5     4724.04     4858.56    336.36 o 
   2  17   5    10904.97    10925.65    452.27 o 
   3  17   5     4578.55     4475.98    322.20 o 
   4  17   5      387.89      148.58    188.74 o 
   5  17   5    14271.95    15257.39    649.90 o 
   6  17   5     7869.52     8269.86    454.10 o 
   7  17   5     1224.88     1459.37    286.13 o 
   8  17   5     3521.63     3758.37    373.12 o 
   9  17   5     8905.12     8565.86    528.10 o 
  10  17   5     1944.07     2239.61    316.89 o 
  11  17   5        2.20       63.95    191.27 o 
  12  17   5      991.65      568.18    235.29 o 
  13  17   5     4634.10     4833.50    399.37 o 
  14  17   5      530.25      792.68    248.25 o 
  15  17   5      260.23      -54.95    202.37 o 
  16  17   5      500.50      678.24    249.24 o 
  17  17   5     1377.93      904.36    280.04 o 
  18  17   5      113.81       50.58    238.45 o 
   0  18   5    12024.81    11990.87    696.79 o 
   1  18   5     7202.20     5534.68    395.71 o 
   2  18   5      438.59      392.55    192.90 o 
   3  18   5     9495.11     8344.93    482.90 o 
   4  18   5     7254.63     6884.37    443.37 o 
   5  18   5     2435.71     2675.14    319.69 o 
   6  18   5     2127.14     2201.72    322.83 o 
   7  18   5     9058.35     9095.89    559.91 o 
   8  18   5     3067.71     3331.16    464.62 o 
   9  18   5      204.49      244.23    330.27 o 
  10  18   5     2128.31     2509.81    823.10 o 
  11  18   5     5389.62     5048.40    604.42 o 
  12  18   5     1901.55     1920.29    655.72 o 
  13  18   5       64.13     -177.22    470.87 o 
  14  18   5     1393.01     1312.80    289.98 o 
  15  18   5     2393.15     2954.28    560.65 o 
  16  18   5       35.62      -23.24    234.93 o 
  17  18   5       91.06       61.35    257.12 o 
  18  18   5     1176.89      498.61    376.44 o 
   1  19   5       40.97      -68.22    182.88 o 
   2  19   5      559.77      416.26    187.86 o 
   3  19   5      476.99      177.00    197.34 o 
   4  19   5       78.80       16.75    282.83 o 
   5  19   5      220.09      304.86    206.66 o 
   6  19   5      470.41      323.12    251.35 o 
   7  19   5       34.90     -215.26    215.26 o 
   8  19   5       40.00      180.89    231.87 o 
   9  19   5        2.87       14.13    368.26 o 
  10  19   5       96.11       14.63    235.83 o 
  11  19   5      156.56      -87.73    224.07 o 
  12  19   5        1.10       19.72    232.55 o 
  13  19   5        3.61      -51.05    244.72 o 
  14  19   5       66.01     -171.73    244.49 o 
  15  19   5      167.07      570.71    272.73 o 
  16  19   5       45.48     -179.38    417.80 o 
  17  19   5       60.83     -206.18    321.61 o 
   0  20   5     7487.18     7012.28    606.39 o 
   1  20   5      994.80      712.48    256.40 o 
   2  20   5      187.11      -84.39    198.96 o 
   3  20   5     4249.88     3640.83    387.61 o 
   4  20   5     4373.25     3693.57    377.23 o 
   5  20   5      149.86       58.55    210.79 o 
   6  20   5      724.43      981.85    303.27 o 
   7  20   5     2284.53     2894.48    507.74 o 
   8  20   5     2168.92     2592.84    642.58 o 
   9  20   5       12.20        5.87    219.30 o 
  10  20   5     1269.32     1769.35    346.41 o 
  11  20   5     2852.51     3177.21    414.44 o 
  12  20   5     1379.57     1696.42    354.54 o 
  13  20   5      147.92      -46.04    277.52 o 
  14  20   5     1221.84      166.61    369.55 o 
  15  20   5      673.19      902.39    459.81 o 
   1  21   5       43.07      -19.88    191.55 o 
   2  21   5     5800.67     5780.51    468.95 o 
   3  21   5      200.88      438.73    275.16 o 
   4  21   5        7.97       -8.13    215.62 o 
   5  21   5      284.90       -3.82    249.39 o 
   6  21   5     2712.55     2503.08    403.35 o 
   7  21   5      124.79       17.20    236.57 o 
   8  21   5     1051.71      810.98    317.76 o 
   9  21   5      267.75      249.55    268.94 o 
  10  21   5      813.62     1319.37    523.46 o 
  11  21   5       18.93      346.29    451.31 o 
  12  21   5      456.71      238.34    259.48 o 
  13  21   5     1156.25     1216.87    338.74 o 
  14  21   5      210.81      243.79    291.67 o 
   0  22   5      177.61      167.19    304.06 o 
   1  22   5      200.23      136.69    249.50 o 
   2  22   5      135.65      271.14    276.27 o 
   3  22   5      363.81      177.08    240.64 o 
   4  22   5      173.64      137.03    248.69 o 
   5  22   5      295.30      363.99    276.74 o 
   6  22   5        4.98     -141.42    263.40 o 
   7  22   5      207.33      -19.25    266.62 o 
   8  22   5      299.89     -101.61    256.42 o 
   9  22   5       35.29      415.43    288.60 o 
  10  22   5      326.45     -241.24    282.76 o 
  11  22   5      189.76      104.62    266.68 o 
  12  22   5       45.14      240.03    313.40 o 
  13  22   5       20.93     -266.64    266.64 o 
   1  23   5     2289.54     2391.59    758.99 o 
   2  23   5     2584.58     3840.58    431.32 o 
   3  23   5     1160.96     1070.86    293.76 o 
   4  23   5       57.05      488.53    306.61 o 
   5  23   5     3817.58     5071.22   1314.33 o 
   6  23   5     2271.64     2091.79   1081.06 o 
   7  23   5       84.34     -172.31    307.98 o 
   8  23   5      689.09      746.42    339.44 o 
   9  23   5     3175.06     3299.36   1073.04 o 
  10  23   5      765.60      845.37    342.89 o 
  11  23   5      184.86      187.67    297.69 o 
   0  24   5     1464.26     1516.66    641.29 o 
   1  24   5      258.10       57.30    254.98 o 
   2  24   5       10.46     -258.61    258.61 o 
   3  24   5      679.77      761.55    299.37 o 
   4  24   5      992.72     1258.68    373.32 o 
   5  24   5        1.64       55.75    303.57 o 
   6  24   5      417.93      398.93    316.43 o 
   7  24   5      139.37      459.30    331.78 o 
   8  24   5      189.11      422.57    322.73 o 
   9  24   5        6.26      139.93    332.36 o 
   1  25   5      583.15      583.55    409.67 o 
   2  25   5      698.49      944.58    321.47 o 
   3  25   5      687.34      118.74    328.00 o 
   4  25   5        0.75     -297.71    297.71 o 
   5  25   5      897.22     1326.67    416.04 o 
   6  25   5     1006.65      880.11    377.88 o 
   0   0   6    76515.20    73733.34   1226.84 o 
   1   0   6    92905.73    96828.63   1222.01 o 
   2   0   6     2084.97     2002.41    108.21 o 
   3   0   6    23674.31    24100.79    392.39 o 
   4   0   6   227551.03   228608.11   2437.75 o 
   5   0   6    10010.58    10550.42    263.13 o 
   6   0   6    59521.48    58772.36    722.51 o 
   7   0   6    23976.17    24720.09    456.46 o 
   8   0   6    86998.99    85986.70   1051.26 o 
   9   0   6    15499.17    17744.26    330.54 o 
  10   0   6    47897.79    48458.57    639.23 o 
  11   0   6     4611.15     4417.25    167.24 o 
  12   0   6    38636.48    39820.07    545.09 o 
  13   0   6     1669.40     1664.70    147.80 o 
  14   0   6    37412.94    37644.52    727.35 o 
  15   0   6     1828.11     1966.98    183.49 o 
  16   0   6     9838.12    11003.96    429.29 o 
  17   0   6        3.24     -147.48    147.48 o 
  18   0   6     6209.64     6523.70    411.11 o 
  19   0   6     4062.77     3846.52    362.12 o 
  20   0   6       61.76       94.20    210.34 o 
  21   0   6      252.35      167.62    227.31 o 
  22   0   6     5862.69     5420.33    628.31 o 
  23   0   6       45.40       78.76    254.05 o 
  24   0   6      240.11     -224.91    251.99 o 
   1   1   6    51073.34    52637.95    513.98 o 
   2   1   6     3459.94     3649.13     99.52 o 
   3   1   6       19.34      -10.23     32.16 o 
   4   1   6      144.19       77.57     32.58 o 
   5   1   6     5863.90     5595.76    120.33 o 
   6   1   6    39789.81    39423.16    383.46 o 
   7   1   6      998.22      902.50     57.94 o 
   8   1   6       25.72       48.18     35.30 o 
   9   1   6     1134.55     1249.53     61.98 o 
  10   1   6     7218.59     7329.79    132.94 o 
  11   1   6     2287.11     2393.60     85.45 o 
  12   1   6     9078.12     9199.90    180.63 o 
  13   1   6      104.46      117.26     79.09 o 
  14   1   6     4957.94     4867.65    207.51 o 
  15   1   6      201.68      220.98     88.01 o 
  16   1   6     4688.37     4401.18    278.17 o 
  17   1   6      624.00      450.87    119.78 o 
  18   1   6      219.17      226.57    131.27 o 
  19   1   6        5.51      -50.15    127.92 o 
  20   1   6     2294.55     1850.48    215.33 o 
  21   1   6      123.02      138.85    151.45 o 
  22   1   6       67.96       64.16    158.14 o 
  23   1   6      119.21      150.72    182.60 o 
  24   1   6      469.23      613.17    215.67 o 
   0   2   6    46685.72    47863.16    750.54 o 
   1   2   6     1552.79     1763.48     74.12 o 
   2   2   6      461.09      464.25     46.61 o 
   3   2   6    11349.56    11044.80    157.28 o 
   4   2   6    86909.37    88168.60    768.93 o 
   5   2   6    17880.66    18520.88    224.17 o 
   6   2   6    16518.51    16336.40    208.86 o 
   7   2   6     8808.13     9028.77    150.34 o 
   8   2   6    21496.86    21514.04    237.42 o 
   9   2   6      236.81      220.17     41.58 o 
  10   2   6    31452.94    32514.69    346.36 o 
  11   2   6     1796.32     1575.67     76.28 o 
  12   2   6    10303.69    10060.32    205.09 o 
  13   2   6     1489.70     1350.70    104.14 o 
  14   2   6     6776.47     6819.43    286.86 o 
  15   2   6     2552.20     2675.20    215.26 o 
  16   2   6      216.08       96.06    111.34 o 
  17   2   6     1647.17     1527.49    159.18 o 
  18   2   6     4923.52     5022.15    253.35 o 
  19   2   6     1325.55     1383.11    179.99 o 
  20   2   6       20.57       63.85    136.12 o 
  21   2   6       31.84      189.49    165.32 o 
  22   2   6     1648.55     1680.57    251.96 o 
  23   2   6       12.47      208.96    182.88 o 
  24   2   6      267.53       83.62    196.64 o 
   1   3   6     3438.54     3859.42     99.25 o 
   2   3   6    90155.23    89645.27    739.17 o 
   3   3   6    19954.05    19423.76    220.97 o 
   4   3   6     2446.81     2365.56     84.13 o 
   5   3   6    10411.30     9760.17    148.28 o 
   6   3   6    93752.95    96168.51    808.88 o 
   7   3   6      920.44     1086.44     60.05 o 
   8   3   6    40477.84    40002.17    370.95 o 
   9   3   6     3827.65     3934.75    108.18 o 
  10   3   6    11718.38    11696.76    182.21 o 
  11   3   6     1139.55     1070.50     92.23 o 
  12   3   6    23511.10    24550.07    344.37 o 
  13   3   6     1058.26      927.97     98.58 o 
  14   3   6     7331.84     6841.26    449.91 o 
  15   3   6      424.62      369.97    114.30 o 
  16   3   6     9262.67     9260.14    403.23 o 
  17   3   6       17.01       68.32    171.24 o 
  18   3   6      958.46      806.34    210.01 o 
  19   3   6      162.87      151.24    184.46 o 
  20   3   6     3631.86     4394.19    273.36 o 
  21   3   6       25.03      153.24    150.93 o 
  22   3   6      275.10       96.84    165.83 o 
  23   3   6       49.70      240.43    191.05 o 
  24   3   6     2340.29     2117.44    269.29 o 
   0   4   6      650.43      653.42     94.26 o 
   1   4   6    13255.75    13116.96    179.58 o 
   2   4   6     2430.59     2279.29     79.47 o 
   3   4   6    11068.83    10980.59    167.76 o 
   4   4   6    15045.14    15169.07    210.26 o 
   5   4   6    10004.78    10572.09    157.94 o 
   6   4   6     7098.49     7515.78    131.12 o 
   7   4   6        7.85       56.16     34.22 o 
   8   4   6      989.17      980.99     50.62 o 
   9   4   6       15.76        4.38     47.52 o 
  10   4   6       30.01      -42.02     53.01 o 
  11   4   6       36.14      -54.99     55.53 o 
  12   4   6     3466.40     3344.08    139.52 o 
  13   4   6      410.42      408.89     86.96 o 
  14   4   6     1618.19     1635.21    147.71 o 
  15   4   6       55.64     -110.84    110.84 o 
  16   4   6     1775.95     1758.70    198.53 o 
  17   4   6     2323.91     2347.63    255.76 o 
  18   4   6       52.50      -60.29    157.25 o 
  19   4   6       31.69      306.11    188.58 o 
  20   4   6      516.63      566.39    148.84 o 
  21   4   6      347.81      447.45    269.96 o 
  22   4   6       21.88       47.52    159.91 o 
  23   4   6        7.02      154.52    187.28 o 
  24   4   6       49.99       84.27    193.34 o 
   1   5   6       25.02       28.83     38.10 o 
   2   5   6   123540.96   122386.82    989.50 o 
   3   5   6      846.53      887.33     54.58 o 
   4   5   6    51111.12    50820.83    447.21 o 
   5   5   6    10177.48     9886.67    144.84 o 
   6   5   6    80354.36    79742.69    630.34 o 
   7   5   6    13042.24    13375.63    185.55 o 
   8   5   6    59259.52    60647.22    618.62 o 
   9   5   6     1299.83     1343.48     93.58 o 
  10   5   6    44608.31    44528.25    527.70 o 
  11   5   6      515.61      430.88     74.52 o 
  12   5   6     9864.98    10118.98    246.22 o 
  13   5   6     2897.22     2780.43    167.87 o 
  14   5   6    13179.84    12978.02    365.81 o 
  15   5   6     3024.28     2902.30    230.93 o 
  16   5   6    10727.83    11383.22    436.27 o 
  17   5   6      397.90      485.93    175.38 o 
  18   5   6     3278.01     3250.76    316.12 o 
  19   5   6        4.98       32.53    177.03 o 
  20   5   6     7837.97     8257.28    481.03 o 
  21   5   6      153.52       49.68    213.94 o 
  22   5   6        4.87     -118.45    150.63 o 
  23   5   6      249.91      -18.68    182.31 o 
  24   5   6     2992.72     3749.81    378.53 o 
   0   6   6   289878.56   294439.69   3150.15 o 
   1   6   6     1194.69     1250.21     67.54 o 
   2   6   6     6014.22     5726.62    105.26 o 
   3   6   6     3652.50     3736.76    100.31 o 
   4   6   6    58463.99    59753.41    515.58 o 
   5   6   6     1073.47     1107.39     60.56 o 
   6   6   6     3911.35     3554.95     95.56 o 
   7   6   6       22.89        1.19     35.69 o 
   8   6   6    36251.56    35403.02    442.28 o 
   9   6   6     7336.02     7437.10    187.76 o 
  10   6   6    18568.65    18408.91    361.04 o 
  11   6   6     1219.49     1006.99     98.74 o 
  12   6   6    20845.82    21962.92    444.77 o 
  13   6   6     1096.16      901.97    127.43 o 
  14   6   6    20335.80    20400.63    614.34 o 
  15   6   6     1662.85     1585.94    194.20 o 
  16   6   6     5225.56     4638.91    317.12 o 
  17   6   6        1.45      -29.91    149.51 o 
  18   6   6     8614.63     8618.80    871.98 o 
  19   6   6       17.03      123.68    173.44 o 
  20   6   6      131.22      255.36    206.58 o 
  21   6   6      235.85      157.65    207.45 o 
  22   6   6     2872.65     2448.28    337.88 o 
  23   6   6      159.11      135.54    230.79 o 
  24   6   6       21.36      -34.98    243.57 o 
   1   7   6      194.97      219.15     45.08 o 
   2   7   6     6616.44     7168.64    115.80 o 
   3   7   6      616.43      718.54     51.22 o 
   4   7   6     2064.23     2152.47     73.60 o 
   5   7   6     2078.82     2164.42     80.57 o 
   6   7   6    10095.54    10423.01    168.56 o 
   7   7   6     3980.72     3957.57    120.42 o 
   8   7   6     2417.89     2409.02    123.45 o 
   9   7   6      361.50      293.61     71.38 o 
  10   7   6     2120.76     2507.77    151.15 o 
  11   7   6      135.36       25.74     72.17 o 
  12   7   6     2595.44     2331.72    208.66 o 
  13   7   6       13.04      111.80    104.85 o 
  14   7   6       70.99       91.86    107.18 o 
  15   7   6        5.24      -55.67    127.40 o 
  16   7   6       43.68      -42.52    147.93 o 
  17   7   6      199.80      117.10    166.17 o 
  18   7   6        1.81     -138.28    172.46 o 
  19   7   6        2.99      -34.34    181.99 o 
  20   7   6      137.07     -153.57    191.99 o 
  21   7   6       16.37       91.99    208.29 o 
  22   7   6        0.47       15.35    227.12 o 
  23   7   6      304.11      482.06    259.81 o 
   0   8   6    71500.51    68689.22    841.64 o 
   1   8   6     5926.75     6095.52    134.56 o 
   2   8   6     7681.62     7560.40    145.18 o 
   3   8   6    33280.48    32329.37    337.00 o 
   4   8   6    14423.30    12953.85    188.66 o 
   5   8   6       67.83       65.68     41.63 o 
   6   8   6    23022.34    21970.27    267.13 o 
   7   8   6    20913.83    20588.16    253.54 o 
   8   8   6    30135.30    30270.53    376.07 o 
   9   8   6      362.86      265.24     74.64 o 
  10   8   6    14647.06    15302.59    299.29 o 
  11   8   6     1389.14     1263.08    157.12 o 
  12   8   6     5411.65     4946.23    242.61 o 
  13   8   6       61.07      -52.12    124.75 o 
  14   8   6    20001.89    19682.22    512.12 o 
  15   8   6      384.91      463.70    149.74 o 
  16   8   6      491.87      689.83    196.47 o 
  17   8   6     1257.07     1096.50    229.34 o 
  18   8   6     6283.68     6477.37    429.96 o 
  19   8   6       85.95       20.30    189.30 o 
  20   8   6        2.85     -127.57    196.98 o 
  21   8   6      364.24      192.04    221.36 o 
  22   8   6     3181.93     3449.20    394.18 o 
  23   8   6       99.02      194.09    277.09 o 
   1   9   6      156.92      153.27     46.93 o 
   2   9   6    42229.84    42590.57    419.72 o 
   3   9   6      102.83       -3.17     42.45 o 
   4   9   6      929.16      860.97     64.56 o 
   5   9   6     1748.32     1729.17     74.59 o 
   6   9   6     1970.10     2176.48    149.61 o 
   7   9   6     1153.30     1095.02     80.98 o 
   8   9   6     2385.72     2490.14    163.01 o 
   9   9   6      269.33      152.18     76.73 o 
  10   9   6     5388.98     4957.92    273.40 o 
  11   9   6      721.27      753.61    177.29 o 
  12   9   6    10852.16    10454.31    439.50 o 
  13   9   6     5256.05     4937.96    361.64 o 
  14   9   6     1945.73     1830.61    227.66 o 
  15   9   6     2212.80     2040.97    262.51 o 
  16   9   6     2149.31     2184.67    277.47 o 
  17   9   6       20.85       42.86    176.47 o 
  18   9   6      293.74      342.00    196.36 o 
  19   9   6        1.47     -182.69    182.69 o 
  20   9   6     1303.04     1230.66    282.67 o 
  21   9   6       90.53      124.72    230.81 o 
  22   9   6       18.28      -68.12    220.53 o 
  23   9   6       96.96      281.53    258.07 o 
   0  10   6     2340.40     2121.37    139.59 o 
   1  10   6       12.61      -17.07     44.16 o 
   2  10   6      744.25      730.24     65.94 o 
   3  10   6      598.29      425.05     60.34 o 
   4  10   6    31230.66    30192.37    353.37 o 
   5  10   6      825.04      803.34     68.75 o 
   6  10   6     4385.36     4274.65    118.50 o 
   7  10   6      126.09      220.63     78.06 o 
   8  10   6    15469.08    15224.89    305.31 o 
   9  10   6       11.50      -79.53     79.76 o 
  10  10   6     3129.41     2989.27    224.76 o 
  11  10   6       15.73      378.64    164.77 o 
  12  10   6    11526.38    11837.85    485.48 o 
  13  10   6      131.53      -30.23    158.40 o 
  14  10   6     7164.56     6477.33    366.40 o 
  15  10   6       28.00      180.02    182.34 o 
  16  10   6     1341.25     1073.07    223.68 o 
  17  10   6      149.69      166.85    193.73 o 
  18  10   6     3260.10     3220.57    379.77 o 
  19  10   6       56.86      -87.96    198.36 o 
  20  10   6       11.78     -202.79    202.79 o 
  21  10   6      280.60      252.02    246.35 o 
  22  10   6      948.32      957.59    291.26 o 
   1  11   6     3252.58     3183.56    117.63 o 
   2  11   6    58861.25    58838.08    574.13 o 
   3  11   6       59.62        0.75     55.57 o 
   4  11   6    13458.07    13270.08    225.14 o 
   5  11   6     4363.90     4427.96    131.69 o 
   6  11   6    38744.49    40363.63    477.28 o 
   7  11   6      148.05      264.54     80.29 o 
   8  11   6     6221.76     5938.23    247.54 o 
   9  11   6     3503.13     3027.56    236.38 o 
  10  11   6    13218.09    13307.73    791.66 o 
  11  11   6     1537.19     1326.08    333.19 o 
  12  11   6    17017.27    16013.16    558.49 o 
  13  11   6     3338.65     3031.34    308.74 o 
  14  11   6     4261.19     4656.00    331.71 o 
  15  11   6      262.67      321.44    178.63 o 
  16  11   6    11521.62    10694.29    525.84 o 
  17  11   6       20.99       48.86    196.02 o 
  18  11   6      467.23      456.99    227.25 o 
  19  11   6      307.94      167.31    224.84 o 
  20  11   6     4422.31     4897.93    442.29 o 
  21  11   6      486.43      252.86    258.72 o 
  22  11   6        2.41      321.91    260.39 o 
   0  12   6     8750.25     9266.68    275.40 o 
   1  12   6        0.44       -5.49     64.64 o 
   2  12   6      630.84      486.43    103.50 o 
   3  12   6      176.05       91.96     62.13 o 
   4  12   6     1944.76     2041.34    108.10 o 
   5  12   6      103.28      196.07     73.76 o 
   6  12   6      402.47      401.20    105.96 o 
   7  12   6      270.00      304.95    101.75 o 
   8  12   6       15.98       80.30     94.76 o 
   9  12   6       41.21      294.55    116.43 o 
  10  12   6     1724.60     1542.93    374.84 o 
  11  12   6      271.26      242.21    199.53 o 
  12  12   6      306.56      181.35    174.06 o 
  13  12   6      138.29       23.69    169.28 o 
  14  12   6      828.49      581.88    221.84 o 
  15  12   6      136.60      -34.99    183.41 o 
  16  12   6       99.90      -49.11    196.43 o 
  17  12   6      176.06      212.38    270.77 o 
  18  12   6      810.68      728.89    239.68 o 
  19  12   6       43.59     -103.10    214.41 o 
  20  12   6       51.09      184.14    230.50 o 
  21  12   6       39.84       22.43    240.58 o 
   1  13   6     3367.04     3288.74    161.73 o 
   2  13   6    34767.74    35343.65    444.47 o 
   3  13   6       11.66      -41.02     71.82 o 
   4  13   6     2613.62     2605.33    145.26 o 
   5  13   6     3728.56     3398.74    202.67 o 
   6  13   6    24711.74    25134.37    506.10 o 
   7  13   6     1500.08     1276.59    142.54 o 
   8  13   6     4527.87     4466.33    370.91 o 
   9  13   6     3546.61     3354.24    598.79 o 
  10  13   6    11165.85    11398.22    385.17 o 
  11  13   6      184.17      395.94    213.37 o 
  12  13   6     4717.16     4565.05    434.29 o 
  13  13   6     1566.49     1001.00    404.50 o 
  14  13   6     4533.57     3395.80    394.52 o 
  15  13   6        9.68     -155.42    221.07 o 
  16  13   6     5228.29     5671.37    938.53 o 
  17  13   6      386.40      291.92    303.49 o 
  18  13   6      366.24      151.42    257.83 o 
  19  13   6      282.94      126.24    292.51 o 
  20  13   6     1607.46     1508.11    407.54 o 
  21  13   6       89.12      115.93    574.28 o 
   0  14   6    21059.04    21110.56    648.12 o 
   1  14   6     1238.80     1179.71    130.94 o 
   2  14   6      559.01      373.46    103.77 o 
   3  14   6     1524.59     1657.23    131.27 o 
   4  14   6    35125.96    34319.59    614.31 o 
   5  14   6      283.98      264.77    127.20 o 
   6  14   6     1766.99     1737.68    186.32 o 
   7  14   6     1857.06     1873.85    192.55 o 
   8  14   6    19238.10    18866.04    774.17 o 
   9  14   6      111.87      185.32    182.52 o 
  10  14   6     6011.16     5778.32    315.95 o 
  11  14   6      839.48      702.71    168.13 o 
  12  14   6     2380.52     2330.28    465.13 o 
  13  14   6      155.95      -87.48    227.18 o 
  14  14   6     6958.64     7630.81   1011.00 o 
  15  14   6      242.41      238.28    241.36 o 
  16  14   6      482.99      438.34    282.69 o 
  17  14   6       65.59      -47.04    241.66 o 
  18  14   6     3488.44     2202.02    397.63 o 
  19  14   6      365.30      385.96    549.11 o 
  20  14   6       55.56      183.72    329.30 o 
   1  15   6       72.77     -107.26    114.75 o 
   2  15   6       23.06      207.63    125.43 o 
   3  15   6      719.79      748.14    177.16 o 
   4  15   6     3817.52     4319.66    314.43 o 
   5  15   6      868.90      881.30    156.81 o 
   6  15   6     1466.64     1577.75    185.22 o 
   7  15   6      602.77      453.31    193.78 o 
   8  15   6      601.04      452.86    592.39 o 
   9  15   6      163.62      248.81    531.47 o 
  10  15   6        1.61      -88.52    158.19 o 
  11  15   6       97.24       67.39    157.62 o 
  12  15   6        9.74      365.00    165.55 o 
  13  15   6      372.53      271.81    174.13 o 
  14  15   6       61.91      117.52    164.12 o 
  15  15   6       52.93     -223.96    223.96 o 
  16  15   6        7.10      163.42    242.24 o 
  17  15   6      303.89     -182.58    271.37 o 
  18  15   6        1.01      -14.25    252.13 o 
  19  15   6       32.69      154.00    327.25 o 
  20  15   6       35.28      283.90    390.23 o 
   0  16   6    33336.81    33955.48   1089.37 o 
   1  16   6     4112.31     4102.23    273.50 o 
   2  16   6     1743.12     1440.08    195.75 o 
   3  16   6     4194.12     4415.69    443.12 o 
   4  16   6    12091.02    12191.97    519.38 o 
   5  16   6      525.00      556.84    202.90 o 
   6  16   6     2432.70     1940.20    268.05 o 
   7  16   6     6164.98     5559.71    429.97 o 
   8  16   6    11061.01    11905.35    622.70 o 
   9  16   6        5.38      -52.53    184.09 o 
  10  16   6     5514.41     5207.17    424.70 o 
  11  16   6     4939.20     4674.56    369.21 o 
  12  16   6     3923.40     4096.90    347.34 o 
  13  16   6        0.42      108.07    185.10 o 
  14  16   6     5731.29     5974.70    820.05 o 
  15  16   6      885.41     1108.84    213.13 o 
  16  16   6      474.42      536.61    221.40 o 
  17  16   6       49.89       15.40    277.03 o 
  18  16   6     3996.41     4289.56    534.81 o 
  19  16   6      328.45      202.01    295.59 o 
   1  17   6        4.77      -53.15    162.65 o 
   2  17   6    11284.77    12001.12    847.05 o 
   3  17   6      964.13      973.03    233.80 o 
   4  17   6     1609.62     1211.69    263.62 o 
   5  17   6      828.58      542.66    201.28 o 
   6  17   6     6070.85     6305.98    464.84 o 
   7  17   6       86.38       -7.26    257.80 o 
   8  17   6     1677.95     2454.77    398.88 o 
   9  17   6      125.28      377.31    222.56 o 
  10  17   6     2182.55     2210.78    773.56 o 
  11  17   6       71.58      -12.10    221.42 o 
  12  17   6     2190.91     2029.52    310.68 o 
  13  17   6      348.55      267.98    221.28 o 
  14  17   6        9.13       82.24    307.82 o 
  15  17   6       33.38        2.78    282.33 o 
  16  17   6     1435.11     1622.02    294.21 o 
  17  17   6      473.38      677.04    259.43 o 
  18  17   6       73.08      137.56    434.48 o 
   0  18   6     6618.85     7232.64    573.01 o 
   1  18   6      497.73      675.51    190.74 o 
   2  18   6      809.41      644.65    204.62 o 
   3  18   6      782.78      744.30    225.33 o 
   4  18   6     2412.81     2821.86    332.50 o 
   5  18   6       43.32      -23.83    202.11 o 
   6  18   6      679.01      443.13    274.57 o 
   7  18   6       45.22      -56.01    223.01 o 
   8  18   6     2911.88     2829.02    359.74 o 
   9  18   6      378.58      218.02    224.49 o 
  10  18   6     1245.86      651.23    266.23 o 
  11  18   6      497.77      186.51    398.72 o 
  12  18   6     1854.53     1661.13    320.33 o 
  13  18   6       65.31      185.07    244.91 o 
  14  18   6      743.94      777.96    266.24 o 
  15  18   6      134.85     -162.70    210.63 o 
  16  18   6      326.21      254.80    476.32 o 
  17  18   6        5.61     -244.30    244.30 o 
   1  19   6     2018.94     1658.38    321.42 o 
   2  19   6    19330.79    18607.26    825.87 o 
   3  19   6     1331.19     1388.28    271.39 o 
   4  19   6     1501.54      859.20    477.45 o 
   5  19   6      344.34      174.45    204.09 o 
   6  19   6    13707.68    14608.06   1119.70 o 
   7  19   6       13.84      -40.17    393.91 o 
   8  19   6     4284.17     3862.76    844.74 o 
   9  19   6      664.43      874.39    359.61 o 
  10  19   6     7242.48     6623.62    517.80 o 
  11  19   6      263.99       25.71    237.59 o 
  12  19   6     4533.12     4195.46    442.69 o 
  13  19   6      526.68      170.03    254.71 o 
  14  19   6     1227.75     1859.06    560.97 o 
  15  19   6      269.20      410.53    274.48 o 
  16  19   6     1940.97     2446.99    383.04 o 
   0  20   6     1559.93     1130.69    685.38 o 
   1  20   6      423.68      860.84    215.36 o 
   2  20   6       57.08     -138.58    194.22 o 
   3  20   6      383.64      407.18    241.77 o 
   4  20   6     2348.12     2565.07    333.05 o 
   5  20   6        0.01      -28.11    204.93 o 
   6  20   6      688.05      401.74    255.29 o 
   7  20   6       57.29      363.11    259.07 o 
   8  20   6      802.88      525.10    442.81 o 
   9  20   6        3.55     -109.93    220.82 o 
  10  20   6      418.13      620.84    295.38 o 
  11  20   6      101.50      262.53    273.64 o 
  12  20   6      216.28       -6.35    252.16 o 
  13  20   6      110.59      282.72    304.93 o 
  14  20   6      311.99      226.34    296.70 o 
  15  20   6        0.13      244.03    283.31 o 
   1  21   6      405.31      395.53    255.16 o 
   2  21   6     2674.58     2223.59    345.31 o 
   3  21   6      398.17      383.94    230.93 o 
   4  21   6       77.45     -205.75    205.75 o 
   5  21   6      122.05      666.00    289.31 o 
   6  21   6     2299.85     2482.53    403.53 o 
   7  21   6      114.84      299.25    266.27 o 
   8  21   6      441.38      246.12    298.84 o 
   9  21   6      441.79      -37.70    266.34 o 
  10  21   6     1208.71      531.50    372.91 o 
  11  21   6        0.26      -61.98    286.98 o 
  12  21   6      800.17      951.51    333.75 o 
  13  21   6       96.33      159.76    291.18 o 
  14  21   6      238.23      -27.40    309.49 o 
   0  22   6     5411.84     5964.74    618.16 o 
   1  22   6      546.97      152.86    233.13 o 
   2  22   6      154.03       32.80    233.58 o 
   3  22   6      199.80       56.82    231.94 o 
   4  22   6     6494.73     7120.85   1121.55 o 
   5  22   6      117.04     -237.25    256.30 o 
   6  22   6     1841.42     1662.65    391.64 o 
   7  22   6        3.76      313.67    282.77 o 
   8  22   6     2196.27     2209.22    415.58 o 
   9  22   6       45.58     -100.81    375.32 o 
  10  22   6     1514.68     1404.83    359.39 o 
  11  22   6      519.59       27.94    730.43 o 
  12  22   6      558.45      726.60    333.81 o 
   1  23   6      133.06      191.57    232.35 o 
   2  23   6       30.38       58.82    244.60 o 
   3  23   6        0.59     -225.54    225.54 o 
   4  23   6       65.97      365.47    306.54 o 
   5  23   6       25.02       70.12    312.70 o 
   6  23   6       45.98     -247.92    247.92 o 
   7  23   6        6.46      -45.94    252.09 o 
   8  23   6       31.80     -284.34    284.34 o 
   9  23   6       74.11      330.10    321.35 o 
  10  23   6       45.85     -206.08    284.51 o 
  11  23   6        7.28       44.46    299.01 o 
   0  24   6     3221.65     4337.70    792.00 o 
   1  24   6      764.79      580.45    366.57 o 
   2  24   6       32.62     -107.66    251.67 o 
   3  24   6     1378.98      653.12    444.84 o 
   4  24   6     4172.43     4806.58    824.70 o 
   5  24   6        0.85       53.19    303.76 o 
   6  24   6      157.16      436.23    326.59 o 
   7  24   6      506.79      126.25    423.41 o 
   8  24   6     3219.11     3547.08    515.58 o 
   9  24   6       37.69      150.06    451.79 o 
   1  25   6        3.48     -287.89    519.93 o 
   2  25   6     3435.26     3882.02    589.26 o 
   3  25   6        1.33      158.82    344.37 o 
   4  25   6      168.89      146.30    423.09 o 
   5  25   6       11.74       44.82    339.52 o 
   6  25   6     2953.71     2829.70    713.44 o 
   1   1   7     4955.46     5170.17    158.36 o 
   2   1   7    52088.05    50006.35    500.69 o 
   3   1   7     2837.90     2835.40     88.12 o 
   4   1   7    49828.22    51413.32    486.97 o 
   5   1   7    10271.87    10587.75    154.02 o 
   6   1   7   103873.64   104036.96    906.15 o 
   7   1   7     3481.91     3485.13    100.52 o 
   8   1   7    34659.90    34334.60    347.50 o 
   9   1   7       27.28       -8.34     38.22 o 
  10   1   7    43129.12    43330.72    422.44 o 
  11   1   7     3700.93     3586.35    105.76 o 
  12   1   7    24278.07    24400.05    339.91 o 
  13   1   7      205.09      183.66     88.32 o 
  14   1   7     8568.55     8338.35    261.63 o 
  15   1   7     1122.62     1218.40    120.51 o 
  16   1   7    13816.04    14740.39    346.37 o 
  17   1   7      160.65      317.06    122.05 o 
  18   1   7     1113.63      922.33    196.42 o 
  19   1   7        6.08     -103.04    127.56 o 
  20   1   7     7013.23     7185.89    336.16 o 
  21   1   7      143.12      241.36    166.63 o 
  22   1   7       38.49      151.17    170.77 o 
  23   1   7       15.12      -61.77    173.94 o 
  24   1   7     2355.58     2510.18    283.66 o 
   0   2   7    13642.45    14873.81    297.14 o 
   1   2   7    38356.00    38001.94    390.19 o 
   2   2   7     2416.47     2646.49     99.14 o 
   3   2   7    17429.90    17632.87    215.98 o 
   4   2   7    33644.01    33550.80    336.89 o 
   5   2   7     8349.59     8229.41    150.48 o 
   6   2   7    13975.20    13924.31    200.20 o 
   7   2   7      408.11      331.72     46.73 o 
   8   2   7    31250.74    31535.81    328.62 o 
   9   2   7       12.33       30.13     39.02 o 
  10   2   7    11788.76    12405.74    248.85 o 
  11   2   7     1874.80     1827.20     95.27 o 
  12   2   7     8085.75     8291.72    193.18 o 
  13   2   7      660.42      606.13     98.19 o 
  14   2   7    16632.59    17125.68    373.08 o 
  15   2   7     1478.42     1171.18    147.47 o 
  16   2   7      583.80      416.57    142.94 o 
  17   2   7      782.59      822.86    252.76 o 
  18   2   7     1873.60     2222.74    188.09 o 
  19   2   7      290.27      433.98    146.51 o 
  20   2   7      116.03      181.60    141.26 o 
  21   2   7      238.39      193.25    154.53 o 
  22   2   7     1990.96     1880.64    309.45 o 
  23   2   7      139.24      131.99    181.11 o 
  24   2   7       62.49       30.80    192.67 o 
   1   3   7       97.10      104.21     41.82 o 
   2   3   7      178.79      109.28     42.98 o 
   3   3   7    19451.11    20022.00    236.94 o 
   4   3   7     1037.39     1020.14     64.37 o 
   5   3   7     1250.07     1397.62     74.40 o 
   6   3   7    13718.45    13955.55    199.82 o 
   7   3   7     4060.23     4292.06    112.86 o 
   8   3   7    13989.92    14862.96    215.62 o 
   9   3   7      295.39      217.21     42.37 o 
  10   3   7     6116.44     6301.47    128.84 o 
  11   3   7     2098.52     1953.21    114.42 o 
  12   3   7      175.30      161.48     70.67 o 
  13   3   7      108.01      232.19     73.81 o 
  14   3   7     1285.35     1218.37    136.68 o 
  15   3   7      902.58      903.74    153.54 o 
  16   3   7      981.16      755.79    165.43 o 
  17   3   7     1355.13     1520.61    205.15 o 
  18   3   7     1068.08     1305.27    225.24 o 
  19   3   7       20.69      -13.69    124.74 o 
  20   3   7      526.99       82.54    141.95 o 
  21   3   7        4.49       88.62    153.86 o 
  22   3   7        3.79       45.93    164.59 o 
  23   3   7        9.78       38.25    182.31 o 
  24   3   7      810.85      737.12    222.62 o 
   0   4   7    36204.54    35195.51    509.43 o 
   1   4   7     7632.25     7483.30    137.95 o 
   2   4   7      490.92      499.01     51.10 o 
   3   4   7     9038.82     9534.30    153.08 o 
   4   4   7   136361.38   133475.41   1137.32 o 
   5   4   7     7214.67     7780.08    143.30 o 
   6   4   7    51494.95    51569.14    479.59 o 
   7   4   7     1423.69     1661.32     75.85 o 
   8   4   7    33917.14    32732.11    347.99 o 
   9   4   7      846.07      834.50     55.77 o 
  10   4   7    41912.14    41892.41    435.35 o 
  11   4   7       46.06      -21.15     61.11 o 
  12   4   7    15846.49    16127.04    289.21 o 
  13   4   7      719.93      732.95    123.81 o 
  14   4   7    20073.02    20778.51    767.89 o 
  15   4   7     1617.93     1407.28    278.61 o 
  16   4   7       81.35     -103.85    127.11 o 
  17   4   7      100.57       76.05    144.61 o 
  18   4   7     8861.93     9357.48    702.58 o 
  19   4   7      907.58      590.92    208.12 o 
  20   4   7      227.47      316.26    206.45 o 
  21   4   7       42.88       28.83    148.71 o 
  22   4   7     4270.33     4695.20    302.12 o 
  23   4   7      128.31        2.03    176.30 o 
  24   4   7      139.62      257.31    193.35 o 
   1   5   7    11728.13    12032.15    183.19 o 
   2   5   7    66529.58    67587.45    662.70 o 
   3   5   7     2566.47     2931.67     94.01 o 
   4   5   7     2792.38     2645.71     77.70 o 
   5   5   7       33.18      -11.45     35.01 o 
   6   5   7    10916.31    10764.47    166.04 o 
   7   5   7     5264.54     5347.76    120.30 o 
   8   5   7     4302.53     4383.74    145.03 o 
   9   5   7    13680.16    13554.81    220.15 o 
  10   5   7     4627.23     4529.78    221.71 o 
  11   5   7      124.47       94.03     66.18 o 
  12   5   7     1664.41     1870.05    130.71 o 
  13   5   7     1142.60      927.56    117.34 o 
  14   5   7     6245.65     6521.96    279.41 o 
  15   5   7      385.12      605.81    152.55 o 
  16   5   7     9882.79     9624.65    417.36 o 
  17   5   7      825.70      602.55    271.55 o 
  18   5   7      282.48      270.79    186.86 o 
  19   5   7       59.40      333.58    191.13 o 
  20   5   7     1845.61     1669.83    277.93 o 
  21   5   7       12.54      -86.44    227.31 o 
  22   5   7       49.03     -219.79    219.79 o 
  23   5   7      159.49       27.25    218.87 o 
  24   5   7      442.74      308.04    196.04 o 
   0   6   7    37078.97    38078.76    514.04 o 
   1   6   7    13126.10    12916.67    188.13 o 
   2   6   7     2492.00     2637.27     96.17 o 
   3   6   7      407.49      324.35     46.48 o 
   4   6   7    29193.16    29068.31    288.40 o 
   5   6   7    16604.68    16359.25    249.62 o 
   6   6   7    14749.65    14906.24    204.62 o 
   7   6   7     3921.09     4023.97    110.99 o 
   8   6   7    11623.34    12335.12    185.76 o 
   9   6   7        3.17       15.21     56.40 o 
  10   6   7     5467.28     5600.66    187.92 o 
  11   6   7     1311.89     1202.92    109.43 o 
  12   6   7     3244.56     3332.53    186.27 o 
  13   6   7      339.80      266.90    113.11 o 
  14   6   7     7882.23     7684.56    284.41 o 
  15   6   7      368.97      385.46    146.34 o 
  16   6   7     1012.21     1206.05    209.97 o 
  17   6   7       57.64      239.25    161.83 o 
  18   6   7     3006.05     3366.86    330.39 o 
  19   6   7     1004.94     1035.28    239.33 o 
  20   6   7       55.31      145.12    235.77 o 
  21   6   7        8.61      241.84    228.54 o 
  22   6   7     2100.34     1918.93    340.67 o 
  23   6   7       63.63       35.03    239.29 o 
   1   7   7     5908.29     6159.87    161.98 o 
   2   7   7   170354.59   170487.89   1176.92 o 
   3   7   7     1184.22     1145.45     61.78 o 
   4   7   7    11857.25    12336.89    169.60 o 
   5   7   7     4607.91     4665.31    136.63 o 
   6   7   7    45756.68    44277.29    446.36 o 
   7   7   7     3048.64     3074.21    113.36 o 
   8   7   7    27288.51    27200.83    323.73 o 
   9   7   7     2344.60     2426.16    135.30 o 
  10   7   7    25609.86    26505.23    412.99 o 
  11   7   7       12.51       72.03     80.32 o 
  12   7   7    11202.98    10926.20    297.64 o 
  13   7   7      434.72      300.85    111.58 o 
  14   7   7    12862.43    12297.93    407.11 o 
  15   7   7      278.74      272.08    146.85 o 
  16   7   7    12421.94    12289.06    470.46 o 
  17   7   7     1413.16     1594.21    239.02 o 
  18   7   7      759.56      783.17    224.47 o 
  19   7   7      317.32      274.17    201.64 o 
  20   7   7     7857.43     7888.45    498.71 o 
  21   7   7      481.94      672.62    251.05 o 
  22   7   7       89.43      -77.52    223.63 o 
  23   7   7       50.57     -239.20    239.20 o 
   0   8   7    22975.43    23731.66    391.34 o 
   1   8   7       21.33        7.00     42.21 o 
   2   8   7     1031.84      925.67     68.93 o 
   3   8   7     6146.75     5875.40    117.53 o 
   4   8   7     2549.76     2395.81     84.50 o 
   5   8   7     2042.01     2112.02     72.84 o 
   6   8   7      315.35      241.87     52.23 o 
   7   8   7    10686.07    10775.67    177.95 o 
   8   8   7     1413.43     1483.41    143.12 o 
   9   8   7        0.43      -52.52     69.54 o 
  10   8   7      373.92      443.04     92.94 o 
  11   8   7     1174.21      925.47    118.74 o 
  12   8   7      763.21      874.37    151.50 o 
  13   8   7     7294.31     7252.36    475.22 o 
  14   8   7     1987.20     1822.87    294.72 o 
  15   8   7     3256.12     3159.84    319.90 o 
  16   8   7       55.76     -136.44    157.78 o 
  17   8   7      136.03       80.07    163.42 o 
  18   8   7      867.90      456.90    216.94 o 
  19   8   7       36.89      234.11    208.53 o 
  20   8   7        0.93      142.61    213.61 o 
  21   8   7      142.25      163.26    247.00 o 
  22   8   7      125.16      339.79    245.22 o 
  23   8   7        6.50       25.49    239.48 o 
   1   9   7        4.84       11.75     46.99 o 
   2   9   7    42940.46    41067.20    430.08 o 
   3   9   7     1799.61     1985.07     95.56 o 
   4   9   7     1637.79     1730.52     92.86 o 
   5   9   7      401.39      480.97     57.54 o 
   6   9   7    56287.02    57760.18    516.60 o 
   7   9   7        0.87       27.38     56.54 o 
   8   9   7     6589.91     6333.04    195.44 o 
   9   9   7      644.52      627.06     98.12 o 
  10   9   7    20738.57    21164.68    393.44 o 
  11   9   7      244.58      137.70    141.03 o 
  12   9   7    21577.42    21304.41    568.24 o 
  13   9   7      326.49      427.40    160.98 o 
  14   9   7     5824.17     6180.86    354.33 o 
  15   9   7      176.30       79.30    180.05 o 
  16   9   7     8327.61     8557.40    540.98 o 
  17   9   7      493.65      647.79    204.58 o 
  18   9   7      677.85      566.39    225.65 o 
  19   9   7      997.57      895.66    524.03 o 
  20   9   7     3150.05     3491.94    388.76 o 
  21   9   7        3.68      207.85    239.46 o 
  22   9   7        4.92      -67.48    228.60 o 
  23   9   7       83.84     -141.32    255.39 o 
   0  10   7   100765.49    99657.88   1163.83 o 
   1  10   7       33.01      101.24     55.05 o 
   2  10   7     2657.84     2859.41    113.70 o 
   3  10   7     2583.83     2608.66    129.97 o 
   4  10   7    25639.83    25276.86    316.01 o 
   5  10   7     4381.35     4544.48    137.01 o 
   6  10   7     5195.78     5440.81    147.38 o 
   7  10   7     2704.64     2433.95    197.35 o 
   8  10   7    21932.69    22042.20    401.08 o 
   9  10   7       40.68       56.92     97.01 o 
  10  10   7    10699.44    10799.87    387.59 o 
  11  10   7       11.93       62.97    148.23 o 
  12  10   7     9493.25     9293.79    740.24 o 
  13  10   7      481.18      527.52    180.16 o 
  14  10   7    10975.17    11145.13    504.81 o 
  15  10   7       13.69     -153.43    168.49 o 
  16  10   7     1233.40     1145.36    232.87 o 
  17  10   7      664.24     1014.18    237.38 o 
  18  10   7     6368.27     7249.18    482.84 o 
  19  10   7      277.90      258.26    234.63 o 
  20  10   7       66.07      124.64    241.21 o 
  21  10   7       53.27      151.93    255.40 o 
  22  10   7     2065.14     2012.05    409.86 o 
   1  11   7     9052.54     9169.99    200.73 o 
   2  11   7      479.81      478.29     72.54 o 
   3  11   7     2027.47     2003.52    107.03 o 
   4  11   7       19.21      -32.26     57.44 o 
   5  11   7     2592.38     2242.58    165.38 o 
   6  11   7     2677.26     2856.41    234.29 o 
   7  11   7     1260.79     1407.80    179.71 o 
   8  11   7      563.53      366.11    181.31 o 
   9  11   7      610.52      586.29    155.93 o 
  10  11   7      628.57      355.29    169.32 o 
  11  11   7      369.55      233.66    156.45 o 
  12  11   7      654.44      840.60    208.04 o 
  13  11   7      887.11      856.51    211.09 o 
  14  11   7      805.14      925.49    222.68 o 
  15  11   7       38.73     -115.58    173.72 o 
  16  11   7     1077.78      709.31    227.79 o 
  17  11   7       27.12       16.46    191.23 o 
  18  11   7       35.78     -153.93    206.72 o 
  19  11   7      126.67       88.01    245.44 o 
  20  11   7       23.73     -129.53    218.52 o 
  21  11   7      366.85      116.76    257.78 o 
  22  11   7        5.95     -214.17    253.63 o 
   0  12   7    54588.13    54036.14    906.57 o 
   1  12   7     1344.30     1180.30     98.04 o 
   2  12   7     7199.52     7388.64    185.12 o 
   3  12   7     2416.17     2454.53    121.32 o 
   4  12   7    16482.91    16375.10    268.23 o 
   5  12   7     3564.98     3879.91    183.97 o 
   6  12   7     7720.05     8090.75    272.03 o 
   7  12   7      766.48      789.65    125.28 o 
   8  12   7    17015.69    17115.97    486.12 o 
   9  12   7    11016.70    11015.87    322.12 o 
  10  12   7    18049.80    18114.03    724.75 o 
  11  12   7     4451.70     5346.91    658.13 o 
  12  12   7     7400.20     7480.27    607.63 o 
  13  12   7      180.30       12.12    207.44 o 
  14  12   7    10736.29    10114.06    628.15 o 
  15  12   7     2046.58     1712.52    325.90 o 
  16  12   7     1934.51     2320.68    357.64 o 
  17  12   7       23.30      204.33    262.48 o 
  18  12   7     6617.40     7059.60    580.98 o 
  19  12   7      352.68       10.30    278.48 o 
  20  12   7       40.40       71.55    266.18 o 
  21  12   7      145.67     -132.12    305.68 o 
   1  13   7     3148.29     3113.78    160.20 o 
   2  13   7    10288.85    10263.90    247.79 o 
   3  13   7      291.14      130.96     79.41 o 
   4  13   7       55.50      117.90     90.02 o 
   5  13   7     7519.80     8222.63    288.85 o 
   6  13   7     9920.97     9671.19    563.41 o 
   7  13   7      591.70      841.01    136.11 o 
   8  13   7     3481.24     3426.93    388.63 o 
   9  13   7     6441.38     6195.93    313.79 o 
  10  13   7     2973.26     3427.10    465.62 o 
  11  13   7       21.60      105.80    204.37 o 
  12  13   7     4339.89     3916.73    418.56 o 
  13  13   7      769.47      691.89    258.77 o 
  14  13   7      331.26      351.88    239.19 o 
  15  13   7        0.34     -132.00    211.10 o 
  16  13   7     3518.09     3034.74    666.30 o 
  17  13   7      923.26      339.60    272.96 o 
  18  13   7        6.79       88.63    259.89 o 
  19  13   7      182.76       98.28    271.72 o 
  20  13   7     1017.28     1171.83    349.04 o 
  21  13   7        1.48        8.11    337.64 o 
   0  14   7    18950.79    19109.61   1348.13 o 
   1  14   7        0.31       44.10    106.75 o 
   2  14   7     1220.37      936.78    127.48 o 
   3  14   7       93.38      147.78     99.62 o 
   4  14   7     3324.64     3540.06    241.35 o 
   5  14   7      628.54      515.24    138.72 o 
   6  14   7     2156.18     2218.93    184.11 o 
   7  14   7      571.37      338.99    124.55 o 
   8  14   7     7893.90     8215.23    389.11 o 
   9  14   7     1021.99     1152.41    195.57 o 
  10  14   7     4197.42     4214.03    522.82 o 
  11  14   7       24.23       20.89    145.75 o 
  12  14   7     2064.72     1849.78    195.68 o 
  13  14   7       85.63     -123.81    210.96 o 
  14  14   7     2731.19     2902.80    406.15 o 
  15  14   7       25.29     -116.89    290.02 o 
  16  14   7     1279.14     1557.96    336.49 o 
  17  14   7       62.94     -193.31    253.59 o 
  18  14   7     1483.25     1827.35    391.92 o 
  19  14   7      168.76      553.06    322.75 o 
  20  14   7       82.51     -250.48    292.20 o 
   1  15   7      371.00      412.00    148.08 o 
   2  15   7    41551.35    40607.70    762.96 o 
   3  15   7     2129.80     1907.94    244.44 o 
   4  15   7      860.29      782.69    199.91 o 
   5  15   7       47.64      -58.82    156.41 o 
   6  15   7    21415.47    21756.06    657.17 o 
   7  15   7        8.26     -151.07    151.07 o 
   8  15   7    12959.27    12820.35    577.27 o 
   9  15   7        7.05       24.30    187.27 o 
  10  15   7    13801.44    15431.42    523.61 o 
  11  15   7      107.80      144.02    167.78 o 
  12  15   7     9150.38     9822.08    422.33 o 
  13  15   7       73.54      118.00    187.51 o 
  14  15   7     2974.56     2777.06    236.70 o 
  15  15   7       47.70     -259.61    270.79 o 
  16  15   7     4834.72     5906.03    554.92 o 
  17  15   7        3.22     -130.71    254.65 o 
  18  15   7      645.08      571.26    314.13 o 
  19  15   7       46.01     -107.43    349.34 o 
   0  16   7     1312.03     1737.95    379.00 o 
   1  16   7      420.07      478.00    154.93 o 
   2  16   7       51.69     -160.32    178.23 o 
   3  16   7      168.65      211.78    189.48 o 
   4  16   7     2594.44     2876.70    505.35 o 
   5  16   7       71.43      154.60    187.01 o 
   6  16   7      121.15      206.27    197.85 o 
   7  16   7      228.68      170.67    191.70 o 
   8  16   7     2640.18     2857.33    330.33 o 
   9  16   7      117.65       11.92    206.79 o 
  10  16   7      689.58      743.61    234.25 o 
  11  16   7      398.60      786.59    303.97 o 
  12  16   7      462.24      335.08    217.19 o 
  13  16   7      311.39      409.25    206.93 o 
  14  16   7      968.41      858.31    209.79 o 
  15  16   7       39.78      252.33    183.94 o 
  16  16   7        6.44      178.07    280.72 o 
  17  16   7       80.96      138.69    297.35 o 
  18  16   7      680.98      281.43    385.90 o 
  19  16   7       27.85     -280.48    280.48 o 
   1  17   7       15.46      130.56    165.92 o 
   2  17   7    20739.47    20648.67    598.84 o 
   3  17   7        1.76      -51.52    175.09 o 
   4  17   7     1864.27     2064.75    285.00 o 
   5  17   7       96.29     -154.70    154.70 o 
   6  17   7     6731.27     8104.04    456.31 o 
   7  17   7        6.04       66.41    393.11 o 
   8  17   7     2172.56     2165.82    321.85 o 
   9  17   7        8.62       -2.08    204.79 o 
  10  17   7     7468.02     7329.93    483.05 o 
  11  17   7      133.54       89.35    214.04 o 
  12  17   7     2914.43     2721.81    664.70 o 
  13  17   7      174.78      460.83    225.52 o 
  14  17   7     1531.67     1504.62    661.65 o 
  15  17   7       17.63        1.38    218.60 o 
  16  17   7     1269.10      993.73    261.03 o 
  17  17   7      171.13      262.61    427.42 o 
  18  17   7      679.41      285.05    463.65 o 
   0  18   7    32168.41    33740.81   1145.17 o 
   1  18   7      585.15      516.62    185.52 o 
   2  18   7      433.02      403.86    213.19 o 
   3  18   7     2870.29     2524.75    322.30 o 
   4  18   7    13489.37    13262.97    574.23 o 
   5  18   7       83.96      -87.12    183.78 o 
   6  18   7     1904.17     1673.83    275.87 o 
   7  18   7     1842.06     2228.69    352.30 o 
   8  18   7     7421.78     7478.67    634.40 o 
   9  18   7        4.02     -195.53    195.53 o 
  10  18   7     4753.32     5212.55    449.77 o 
  11  18   7     1039.20     1031.07    289.92 o 
  12  18   7     2781.92     2531.44    349.35 o 
  13  18   7       22.17       27.66    237.25 o 
  14  18   7     2281.57     1895.85    326.65 o 
  15  18   7      362.44      311.03    256.24 o 
  16  18   7      211.45      100.46    244.41 o 
  17  18   7        2.84     -140.28    248.23 o 
   1  19   7       84.73      124.02    176.14 o 
   2  19   7        1.42     -201.30    201.30 o 
   3  19   7       61.61     -111.76    195.78 o 
   4  19   7        8.39       86.02    205.95 o 
   5  19   7        1.97      134.32    208.69 o 
   6  19   7       35.95       66.18    241.97 o 
   7  19   7      103.10      -90.05    224.29 o 
   8  19   7        0.05     -204.60    204.60 o 
   9  19   7       43.17     -157.90    225.76 o 
  10  19   7       52.51      141.67    232.74 o 
  11  19   7        4.61      137.39    239.65 o 
  12  19   7       83.91     -168.07    227.51 o 
  13  19   7      269.93      476.42    261.78 o 
  14  19   7      128.55      121.39    301.89 o 
  15  19   7       19.15     -141.49    225.99 o 
  16  19   7       12.99      -26.66    262.98 o 
   0  20   7     9471.37    11274.19    733.35 o 
   1  20   7       84.10     -201.19    201.19 o 
   2  20   7      120.17      277.87    214.33 o 
   3  20   7       34.42     -105.79    200.32 o 
   4  20   7     8629.07     8871.23    538.80 o 
   5  20   7      205.44      378.56    280.66 o 
   6  20   7     1165.16      820.04    287.15 o 
   7  20   7       22.37     -414.60    414.60 o 
   8  20   7     4730.45     4552.27    482.25 o 
   9  20   7      121.79      172.43    248.31 o 
  10  20   7     3374.37     3621.97    441.01 o 
  11  20   7       97.16       11.80    257.21 o 
  12  20   7     1219.75     1051.61    317.62 o 
  13  20   7      155.95      143.21    274.25 o 
  14  20   7     1536.25     1029.71    331.17 o 
  15  20   7       35.41       -1.99    284.29 o 
   1  21   7     1940.32     2096.69    339.43 o 
   2  21   7     4747.75     4755.92    445.68 o 
   3  21   7      329.07      894.71    374.38 o 
   4  21   7      265.55      101.09    218.32 o 
   5  21   7     1491.15      945.47    328.13 o 
   6  21   7     2756.84     2444.64    403.17 o 
   7  21   7       23.20       37.04    260.85 o 
   8  21   7      840.64      818.46    296.62 o 
   9  21   7      636.04      459.22    282.29 o 
  10  21   7     1008.75     1140.96    335.38 o 
  11  21   7      195.60      199.73    287.36 o 
  12  21   7      945.78     1283.81    774.04 o 
  13  21   7       25.59       14.51    283.28 o 
  14  21   7      114.38      288.31    312.20 o 
   0  22   7      270.40      744.54    484.18 o 
   1  22   7      317.38      249.35    222.82 o 
   2  22   7       86.81       -0.04    240.97 o 
   3  22   7      273.58      284.37    339.03 o 
   4  22   7      597.19      460.22    274.12 o 
   5  22   7        0.68       70.14    260.89 o 
   6  22   7       14.53      319.62    406.26 o 
   7  22   7        1.98     -107.67    280.15 o 
   8  22   7     1025.91     1214.55    497.80 o 
   9  22   7        6.46      221.60    281.25 o 
  10  22   7      493.73      825.87    337.58 o 
  11  22   7       35.79       33.50    583.26 o 
  12  22   7      544.38      756.08    607.79 o 
   1  23   7      110.87     -295.30    295.30 o 
   2  23   7     8747.55     9056.40   1059.15 o 
   3  23   7       10.64      292.29    285.46 o 
   4  23   7      996.63     1402.71    413.63 o 
   5  23   7        5.48       52.23    297.15 o 
   6  23   7     4896.07     4958.84    575.55 o 
   7  23   7       66.40      -97.98    269.46 o 
   8  23   7     1620.85     1703.49    413.12 o 
   9  23   7      314.41      107.19    309.14 o 
  10  23   7     2470.83     1490.05    561.61 o 
   0  24   7      798.80      856.45    523.62 o 
   1  24   7      179.86       23.73    339.68 o 
   2  24   7       36.83       91.65    330.80 o 
   3  24   7       31.64      197.65    277.13 o 
   4  24   7      613.64      678.27    343.79 o 
   5  24   7      209.39      205.65    355.28 o 
   6  24   7       45.34       77.11    341.71 o 
   7  24   7      511.82     1130.77    393.70 o 
   8  24   7      315.59      564.78    366.29 o 
   1  25   7        9.76       24.51    351.48 o 
   2  25   7     2181.44     3361.32    553.47 o 
   3  25   7       24.68      539.33    509.19 o 
   4  25   7      202.46     -294.19    315.62 o 
   5  25   7        7.87      324.84    512.55 o 
   0   0   8    74504.05    71632.59   1253.28 o 
   1   0   8    16523.33    15941.88    297.67 o 
   2   0   8     4845.63     4825.87    174.94 o 
   3   0   8     3761.74     3490.53    128.41 o 
   4   0   8    78807.41    77810.07    954.26 o 
   5   0   8    23312.61    23644.86    531.06 o 
   6   0   8     2673.08     2533.33    182.45 o 
   7   0   8    25193.76    25909.08    463.41 o 
   8   0   8    14855.04    14748.57    309.52 o 
   9   0   8      500.17      459.17     77.40 o 
  10   0   8    16154.38    15518.62    282.50 o 
  11   0   8    13677.50    13419.07    278.74 o 
  12   0   8     2346.29     2499.48    288.30 o 
  13   0   8      428.11      345.41    112.44 o 
  14   0   8    27325.57    28456.20    621.85 o 
  15   0   8     5281.52     5047.71    269.26 o 
  16   0   8     1461.56     1382.56    205.72 o 
  17   0   8     1389.40      948.15    210.95 o 
  18   0   8    12547.16    13013.10    559.60 o 
  19   0   8     1381.28     1323.21    553.92 o 
  20   0   8      479.84       57.52    207.83 o 
  21   0   8       68.39     -153.00    212.96 o 
  22   0   8     1999.61     1667.31    338.78 o 
  23   0   8      206.94       -8.39    306.86 o 
  24   0   8      135.57       -4.52    271.87 o 
   1   1   8     5875.01     5877.57    145.22 o 
   2   1   8     1156.17     1264.40     67.82 o 
   3   1   8       39.74       70.33     36.65 o 
   4   1   8     3699.20     3952.59     99.99 o 
   5   1   8    23026.78    23177.21    290.95 o 
   6   1   8      126.82      188.68     41.05 o 
   7   1   8     2308.06     2645.11    133.48 o 
   8   1   8     1788.81     1767.25     80.31 o 
   9   1   8     8210.08     8530.36    153.44 o 
  10   1   8     1007.91     1150.47    101.25 o 
  11   1   8     1001.85      948.17     74.60 o 
  12   1   8     6048.58     5959.29    185.54 o 
  13   1   8     2772.73     2691.14    182.96 o 
  14   1   8      395.76      379.28    107.47 o 
  15   1   8     1628.83     1696.27    159.70 o 
  16   1   8       79.00      149.67    100.71 o 
  17   1   8       28.39      -44.52    108.71 o 
  18   1   8       15.89      -96.40    122.97 o 
  19   1   8       99.74       71.08    134.51 o 
  20   1   8      114.83      200.87    150.14 o 
  21   1   8       85.28       16.93    182.47 o 
  22   1   8       74.64       74.49    172.34 o 
  23   1   8       24.52     -130.24    167.80 o 
  24   1   8      289.07      556.39    210.21 o 
   0   2   8    73610.85    77146.80    945.59 o 
   1   2   8     5240.74     5050.61    183.18 o 
   2   2   8        5.57      -32.71     32.71 o 
   3   2   8    52992.12    52876.36    494.70 o 
   4   2   8    94490.47    95242.05    768.71 o 
   5   2   8     9261.99     9662.68    149.15 o 
   6   2   8     1601.76     1975.66     90.10 o 
   7   2   8     3354.16     3060.04    103.81 o 
   8   2   8    18269.04    18580.59    250.55 o 
   9   2   8      282.51      250.36     48.42 o 
  10   2   8     7359.44     6970.56    144.95 o 
  11   2   8     3941.99     3857.41    145.34 o 
  12   2   8     7162.97     7327.09    268.46 o 
  13   2   8      723.51      659.36    112.70 o 
  14   2   8    13984.12    13970.49    380.76 o 
  15   2   8     3216.82     2656.88    247.67 o 
  16   2   8     5824.75     5521.69    297.43 o 
  17   2   8       42.83       52.68    154.34 o 
  18   2   8     4144.07     4179.34    241.88 o 
  19   2   8     2810.31     2697.50    217.93 o 
  20   2   8      517.11      469.47    180.27 o 
  21   2   8      432.06      310.80    190.22 o 
  22   2   8     1051.03     1109.60    204.88 o 
  23   2   8      250.21      267.73    182.09 o 
  24   2   8        8.96       88.84    188.79 o 
   1   3   8    16093.99    15735.52    213.46 o 
   2   3   8    50315.36    49624.99    474.04 o 
   3   3   8     9942.85     9658.95    162.67 o 
   4   3   8     3581.35     3353.74     94.48 o 
   5   3   8     6863.67     6808.98    132.17 o 
   6   3   8    44942.99    44565.55    435.37 o 
   7   3   8     7677.89     8147.29    156.82 o 
   8   3   8    17551.70    17690.92    244.88 o 
   9   3   8    20148.59    19238.31    246.25 o 
  10   3   8    18071.25    17222.35    246.66 o 
  11   3   8       39.28       46.96     64.44 o 
  12   3   8    23000.34    22786.65    371.01 o 
  13   3   8     9565.20     9687.20    269.22 o 
  14   3   8     4907.08     4580.79    239.12 o 
  15   3   8     1861.49     1575.04    192.55 o 
  16   3   8    10461.33    10815.54    423.39 o 
  17   3   8     2992.93     2839.29    348.18 o 
  18   3   8      674.00      774.02    197.83 o 
  19   3   8      790.34     1095.73    234.82 o 
  20   3   8     2978.48     3423.55    242.56 o 
  21   3   8     1679.60     1622.04    208.97 o 
  22   3   8        1.36     -152.36    152.36 o 
  23   3   8     1202.57      861.75    210.57 o 
  24   3   8     1875.78     1960.30    263.53 o 
   0   4   8    20485.42    20587.01    362.14 o 
   1   4   8      876.81      911.51     60.59 o 
   2   4   8      387.94      442.32     52.46 o 
   3   4   8      132.13      136.19     43.45 o 
   4   4   8    11208.44    11143.78    173.57 o 
   5   4   8      124.14      218.63     48.04 o 
   6   4   8       57.35       89.18     44.16 o 
   7   4   8     3940.08     3717.60    111.29 o 
   8   4   8    10592.43    10113.36    178.16 o 
   9   4   8     2805.21     2784.07    118.35 o 
  10   4   8     5643.46     5769.61    198.61 o 
  11   4   8       18.93       41.84     65.34 o 
  12   4   8     2685.95     2425.74    145.53 o 
  13   4   8     1340.39     1184.97    129.32 o 
  14   4   8       29.37        6.02    123.61 o 
  15   4   8     2051.50     2215.15    306.13 o 
  16   4   8      562.46      434.42    166.35 o 
  17   4   8     1121.47     1284.57    209.16 o 
  18   4   8       87.34      102.36    172.41 o 
  19   4   8        1.18      -36.73    180.85 o 
  20   4   8       27.98      -61.73    189.16 o 
  21   4   8        4.37      145.19    207.81 o 
  22   4   8       46.77       86.13    171.67 o 
  23   4   8       56.94      -48.12    182.13 o 
  24   4   8       54.95       -0.80    193.80 o 
   1   5   8    10078.98     9655.65    165.90 o 
   2   5   8    50906.80    51482.89    499.07 o 
   3   5   8    37442.48    38136.05    398.67 o 
   4   5   8     3492.49     3471.68    104.06 o 
   5   5   8    28461.01    27987.93    307.24 o 
   6   5   8    26167.43    25872.20    304.48 o 
   7   5   8    12177.82    12200.09    192.14 o 
   8   5   8    28317.22    28717.23    327.74 o 
   9   5   8    20150.05    20491.58    295.21 o 
  10   5   8      145.17      147.56     67.15 o 
  11   5   8     1779.47     1844.91    126.48 o 
  12   5   8     6923.46     6865.81    285.10 o 
  13   5   8     2144.03     2000.78    160.40 o 
  14   5   8     4164.36     3772.75    252.85 o 
  15   5   8     2975.25     2774.22    290.73 o 
  16   5   8    10701.06    10572.11    435.85 o 
  17   5   8     3093.52     2848.25    270.96 o 
  18   5   8      786.48      627.69    217.45 o 
  19   5   8     1994.94     1925.19    574.54 o 
  20   5   8     1877.80     2102.01    579.87 o 
  21   5   8      727.11      434.22    230.91 o 
  22   5   8        1.54       48.11    234.64 o 
  23   5   8     1070.16      859.28    271.81 o 
   0   6   8    23008.55    23275.66    376.34 o 
   1   6   8    38839.70    39531.26    381.96 o 
   2   6   8    16743.29    17541.23    243.91 o 
   3   6   8    55407.91    56810.70    566.49 o 
   4   6   8     8050.01     8132.16    161.79 o 
   5   6   8     2622.03     2798.54     95.03 o 
   6   6   8    10395.53    10575.07    180.65 o 
   7   6   8    24711.34    24858.56    300.80 o 
   8   6   8    12128.38    12159.80    200.09 o 
   9   6   8        4.29      -44.12     62.06 o 
  10   6   8     7230.16     7559.25    256.31 o 
  11   6   8     3714.68     3463.10    194.29 o 
  12   6   8    10060.03     9016.73    277.47 o 
  13   6   8       16.89      118.42    100.71 o 
  14   6   8     3438.10     3137.99    237.56 o 
  15   6   8     6205.55     5767.49    350.08 o 
  16   6   8     1766.95     1911.50    260.67 o 
  17   6   8     1404.11      730.91    186.40 o 
  18   6   8     3021.09     2030.19    277.92 o 
  19   6   8      794.81      559.35    430.68 o 
  20   6   8      198.35       -3.15    204.83 o 
  21   6   8     1340.13      967.19    262.08 o 
  22   6   8      897.25      970.96    288.24 o 
  23   6   8      580.24      277.88    258.47 o 
   1   7   8      593.51      871.77     65.21 o 
   2   7   8      724.01      596.60     57.02 o 
   3   7   8     9569.87    10112.04    171.87 o 
   4   7   8     1907.84     1999.10     79.82 o 
   5   7   8     1527.51     1508.58     62.39 o 
   6   7   8    16560.09    17170.07    266.78 o 
   7   7   8      143.87      239.53     56.25 o 
   8   7   8      521.69      471.33     68.20 o 
   9   7   8       12.49       74.88     70.49 o 
  10   7   8      213.25      107.73     74.83 o 
  11   7   8        3.67      -43.89     79.64 o 
  12   7   8     3504.70     3340.68    194.89 o 
  13   7   8       18.75       81.95    113.61 o 
  14   7   8     1762.95     1835.89    301.20 o 
  15   7   8      288.84      185.27    157.38 o 
  16   7   8     2745.45     3273.94    295.24 o 
  17   7   8      293.29      307.65    165.93 o 
  18   7   8      713.49      907.86    238.28 o 
  19   7   8       30.40      -55.52    184.00 o 
  20   7   8      512.15      711.56    261.81 o 
  21   7   8        1.79      137.13    231.90 o 
  22   7   8      157.01      287.72    242.99 o 
  23   7   8       19.02      102.23    248.40 o 
   0   8   8   114248.69   112032.33   1258.74 o 
   1   8   8    34260.31    34676.33    366.87 o 
   2   8   8     8743.09     8851.07    147.18 o 
   3   8   8    16691.94    16465.97    209.45 o 
   4   8   8    60530.96    57787.52    639.65 o 
   5   8   8     3755.05     3764.25    101.77 o 
   6   8   8    18237.75    18105.44    251.61 o 
   7   8   8    18751.64    19038.10    281.77 o 
   8   8   8    45814.89    46214.02    591.66 o 
   9   8   8     4316.40     4620.86    185.03 o 
  10   8   8    16839.93    16391.51    339.56 o 
  11   8   8     4733.16     4474.20    217.24 o 
  12   8   8    25242.79    25589.07    680.15 o 
  13   8   8     2880.01     2928.87    335.61 o 
  14   8   8    16487.74    16358.01    511.57 o 
  15   8   8     9065.13     9073.87   1029.99 o 
  16   8   8     3626.62     3980.79    368.26 o 
  17   8   8      912.18      827.90    196.28 o 
  18   8   8     5150.57     4486.18    386.56 o 
  19   8   8     2265.03     2872.34    328.67 o 
  20   8   8      269.64      263.02    231.91 o 
  21   8   8      594.84      685.56    267.35 o 
  22   8   8     2097.24     1894.08    344.72 o 
  23   8   8      608.74      868.74    289.54 o 
   1   9   8    21952.28    22374.23    304.54 o 
   2   9   8    14661.00    14011.89    225.25 o 
   3   9   8     4630.18     5143.63    131.77 o 
   4   9   8     4062.13     4386.84    121.87 o 
   5   9   8    13677.48    14033.28    262.30 o 
   6   9   8     9721.35    10009.81    167.77 o 
   7   9   8       88.83       52.52     69.11 o 
   8   9   8     2438.80     2551.21    149.12 o 
   9   9   8    10744.73    10814.87    297.94 o 
  10   9   8     5545.21     5293.64    378.71 o 
  11   9   8      649.08      698.90    140.31 o 
  12   9   8     4370.71     4529.88    300.20 o 
  13   9   8     3929.79     4243.45    308.72 o 
  14   9   8      536.60      742.82    184.43 o 
  15   9   8        3.22       50.60    181.19 o 
  16   9   8      662.32      639.49    335.74 o 
  17   9   8     2326.63     1725.35    422.71 o 
  18   9   8      125.14      -87.04    198.17 o 
  19   9   8     1059.59     1307.96    282.89 o 
  20   9   8     2090.39     1799.08    320.02 o 
  21   9   8      112.92      174.51    251.74 o 
  22   9   8        9.92     -178.84    225.46 o 
   0  10   8     2372.68     2546.48    158.94 o 
   1  10   8    11549.38    11852.79    220.71 o 
   2  10   8     2436.80     2432.14    123.90 o 
   3  10   8    11494.53    10941.04    269.86 o 
   4  10   8    12455.21    12576.62    233.98 o 
   5  10   8      755.99      724.93     84.40 o 
   6  10   8     1672.14     1523.85    110.05 o 
   7  10   8     4736.81     4629.46    181.17 o 
   8  10   8     4110.14     4113.89    215.67 o 
   9  10   8       82.22      188.19    110.51 o 
  10  10   8       39.13       84.93    119.26 o 
  11  10   8     5475.60     5531.01    370.27 o 
  12  10   8     3708.89     3444.32    319.17 o 
  13  10   8     1584.47     1487.80    242.65 o 
  14  10   8     5194.96     4704.02    582.52 o 
  15  10   8     1194.16     1065.36    241.95 o 
  16  10   8       91.41      -18.82    180.84 o 
  17  10   8      764.89      627.46    316.96 o 
  18  10   8     1352.63     1197.06    270.65 o 
  19  10   8        9.45      142.97    225.95 o 
  20  10   8       32.51      -87.01    225.46 o 
  21  10   8       94.94      -37.77    220.54 o 
  22  10   8      141.68      -48.31    252.45 o 
   1  11   8     6388.50     6188.42    176.80 o 
   2  11   8    23644.96    23964.19    338.09 o 
   3  11   8     3871.35     3929.95    164.60 o 
   4  11   8     4168.65     3676.17    140.73 o 
   5  11   8     5874.17     6034.63    212.73 o 
   6  11   8    16341.53    16782.93    532.76 o 
   7  11   8      560.72      512.97    113.65 o 
   8  11   8     5421.66     5821.56    312.77 o 
   9  11   8    19192.59    19500.73    612.84 o 
  10  11   8    14518.66    15473.65    664.78 o 
  11  11   8      137.95       45.93    202.97 o 
  12  11   8     7898.76     8546.31    545.41 o 
  13  11   8     4834.81     5104.11    387.21 o 
  14  11   8     2124.54     2381.58    305.87 o 
  15  11   8      278.92      415.51    206.77 o 
  16  11   8     3544.91     3187.27    348.75 o 
  17  11   8     2275.70     2216.31    320.41 o 
  18  11   8       41.87      110.85    205.13 o 
  19  11   8      896.57     1051.40    271.31 o 
  20  11   8     2455.73     2450.37    352.27 o 
  21  11   8      648.03      797.00    304.69 o 
   0  12   8      467.09      394.51    121.82 o 
   1  12   8     1286.02     1127.24    109.36 o 
   2  12   8      531.23      517.84     79.49 o 
   3  12   8      273.01      341.98     78.63 o 
   4  12   8       33.14       43.68     73.17 o 
   5  12   8       39.12      -33.85     95.05 o 
   6  12   8        2.16      139.66    115.38 o 
   7  12   8     4158.87     4029.75    225.42 o 
   8  12   8        3.79      -32.32    108.40 o 
   9  12   8      337.67      686.22    194.09 o 
  10  12   8      770.23      526.69    245.78 o 
  11  12   8     3929.34     4665.20    471.35 o 
  12  12   8     1227.26      531.60    829.19 o 
  13  12   8        3.16      289.03    235.84 o 
  14  12   8      100.48     -141.53    212.49 o 
  15  12   8     1064.62      895.87    506.62 o 
  16  12   8       17.94      114.90    232.69 o 
  17  12   8      381.80      583.97    277.66 o 
  18  12   8        5.58      -38.31    332.19 o 
  19  12   8       41.71      236.30    275.56 o 
  20  12   8       21.81      299.94    297.81 o 
  21  12   8       28.67      135.06    294.78 o 
   1  13   8     5150.33     5108.19    274.10 o 
   2  13   8    13892.71    13435.76    318.10 o 
   3  13   8     1482.89     1514.42    128.22 o 
   4  13   8     5733.89     5180.38    288.26 o 
   5  13   8     1233.87      953.50    146.17 o 
   6  13   8    11092.70    10743.17    327.65 o 
   7  13   8     3459.78     3492.81    210.18 o 
   8  13   8     5956.37     5717.96    302.91 o 
   9  13   8     5146.11     5046.72    292.08 o 
  10  13   8     5660.99     5908.64    296.21 o 
  11  13   8       14.68      -78.21    209.88 o 
  12  13   8     2584.65     2458.03    614.52 o 
  13  13   8     4679.44     5179.45    488.36 o 
  14  13   8      250.02      476.54    345.98 o 
  15  13   8      412.01      853.02    296.54 o 
  16  13   8     2544.37     1681.90    353.78 o 
  17  13   8     1399.14     1451.60    792.32 o 
  18  13   8        8.49        5.27    265.43 o 
  19  13   8      639.03      584.73    320.61 o 
  20  13   8     1743.28     1119.49    715.36 o 
   0  14   8     9811.58     8641.94    442.86 o 
   1  14   8     7635.98     7512.29    293.80 o 
   2  14   8       26.70      -99.34    117.99 o 
   3  14   8    17912.72    17536.50    611.80 o 
   4  14   8     8440.60     8928.76    433.68 o 
   5  14   8       69.68      129.07    157.39 o 
   6  14   8       67.30       -6.75    124.24 o 
   7  14   8     5422.06     5638.34    265.69 o 
   8  14   8    11266.95    11768.67    459.62 o 
   9  14   8        9.87     -113.72    144.63 o 
  10  14   8     5645.83     5826.78    327.47 o 
  11  14   8    10238.92    10296.39    507.53 o 
  12  14   8     1314.48     1427.06    189.20 o 
  13  14   8      372.80      408.23    258.57 o 
  14  14   8     3592.37     4224.82    483.68 o 
  15  14   8     3114.46     3683.76   1388.56 o 
  16  14   8       41.61     -132.87    241.67 o 
  17  14   8     1162.33      108.53    267.84 o 
  18  14   8     1486.62     1152.34    636.80 o 
  19  14   8     1135.41     1187.94    717.93 o 
  20  14   8        6.72     -111.12    309.76 o 
   1  15   8     4235.94     4339.13    274.59 o 
   2  15   8     1599.73     1765.33    202.98 o 
   3  15   8      423.04      194.41    189.36 o 
   4  15   8     1086.87      629.41    212.35 o 
   5  15   8     4006.98     3674.31    327.63 o 
   6  15   8        7.58       28.02    237.64 o 
   7  15   8      760.14      922.09    480.87 o 
   8  15   8       85.30      -72.36    232.15 o 
   9  15   8       47.12        4.44    171.33 o 
  10  15   8     1326.88      912.08    208.51 o 
  11  15   8       15.42      100.70    169.95 o 
  12  15   8        0.87      -77.77    174.09 o 
  13  15   8       27.11       98.62    172.27 o 
  14  15   8      468.77      340.73    275.26 o 
  15  15   8        5.53      -70.16    263.75 o 
  16  15   8       11.38      270.10    475.36 o 
  17  15   8       16.01       -9.22    321.61 o 
  18  15   8      169.16       14.59    333.31 o 
  19  15   8       19.01       -1.40    307.95 o 
   0  16   8    22705.10    21121.42    848.87 o 
   1  16   8     6206.96     5929.83    420.32 o 
   2  16   8     1577.09     1756.81    270.75 o 
   3  16   8     7622.21     8393.57    458.37 o 
   4  16   8    12663.80    13144.42    819.97 o 
   5  16   8     2294.04     1869.83    300.45 o 
   6  16   8     4936.99     5399.60    731.87 o 
   7  16   8     3632.08     3616.26    414.11 o 
   8  16   8    14489.25    14174.40    704.78 o 
   9  16   8     1116.78     1297.05    269.91 o 
  10  16   8     5595.51     4446.34    443.13 o 
  11  16   8     3465.53     3541.80    352.90 o 
  12  16   8     3280.04     3936.60    351.16 o 
  13  16   8       85.96      155.63    216.10 o 
  14  16   8     2247.82     2353.52    271.75 o 
  15  16   8     2415.67     1912.25    337.47 o 
  16  16   8      407.39      701.72    406.58 o 
  17  16   8       13.89      -71.62    297.72 o 
  18  16   8     1883.48     1624.39    397.67 o 
   1  17   8     4774.50     4606.91    551.81 o 
   2  17   8     8539.65     8826.34    487.55 o 
   3  17   8     3084.91     3019.83    324.92 o 
   4  17   8       56.32      133.13    184.48 o 
   5  17   8     7812.44     8981.68    481.65 o 
   6  17   8     7013.74     7597.06    459.50 o 
   7  17   8      572.22      547.18    235.67 o 
   8  17   8     1090.35      267.32    228.52 o 
   9  17   8     6742.30     7057.29    489.52 o 
  10  17   8     1698.74     1731.14    300.31 o 
  11  17   8      665.88      390.70    227.63 o 
  12  17   8     1294.00     1081.03    313.91 o 
  13  17   8     1804.90     1678.50    289.52 o 
  14  17   8      998.99     2780.00    582.29 o 
  15  17   8      254.60       27.07    215.27 o 
  16  17   8     1341.96      763.64    841.38 o 
  17  17   8      655.01     1360.82    514.32 o 
  18  17   8      247.80     -338.28    412.67 o 
   0  18   8       48.91      -30.57    226.85 o 
   1  18   8      256.00      482.05    185.48 o 
   2  18   8       33.42     -180.04    187.53 o 
   3  18   8     1117.18     1015.83    245.97 o 
   4  18   8      884.23      962.54    311.01 o 
   5  18   8      205.38      393.03    285.21 o 
   6  18   8      600.47      361.06    209.50 o 
   7  18   8      958.31      766.88    283.44 o 
   8  18   8     1408.00     1511.60    323.19 o 
   9  18   8        0.54      -99.30    214.96 o 
  10  18   8     1171.35      825.26    279.29 o 
  11  18   8       30.99      121.91    212.78 o 
  12  18   8      634.52      553.71    528.59 o 
  13  18   8        0.21      261.00    231.05 o 
  14  18   8      176.39      418.16    321.29 o 
  15  18   8       48.78      127.42    239.32 o 
  16  18   8      188.70      518.68    303.33 o 
  17  18   8       34.41       71.17    267.71 o 
   1  19   8     3368.95     3740.23    393.98 o 
   2  19   8     5208.48     4762.13    420.46 o 
   3  19   8     1584.07     1261.95    355.03 o 
   4  19   8     1308.04     1272.03    269.44 o 
   5  19   8     3078.36     3038.57    347.50 o 
   6  19   8     3962.69     3631.90    430.34 o 
   7  19   8      182.99      357.31    257.95 o 
   8  19   8     2664.78     2504.20    376.50 o 
   9  19   8     3798.78     3755.32    567.22 o 
  10  19   8     1182.59     1107.45    362.81 o 
  11  19   8      100.96       49.85    241.59 o 
  12  19   8     2088.62     1278.83    311.79 o 
  13  19   8     1234.70      623.50    403.37 o 
  14  19   8       94.13      -32.86    245.29 o 
  15  19   8       21.87       64.39    259.15 o 
  16  19   8     1450.69      895.58    329.86 o 
   0  20   8      162.41     -100.04    370.03 o 
   1  20   8      202.08      -39.09    205.82 o 
   2  20   8        7.76      148.56    236.76 o 
   3  20   8     1211.43     1296.22    281.22 o 
   4  20   8      466.82      541.60    241.57 o 
   5  20   8       35.29     -125.02    275.55 o 
   6  20   8      176.91        8.20    251.08 o 
   7  20   8      856.19      750.56    307.02 o 
   8  20   8       23.87      -26.79    239.02 o 
   9  20   8       35.57      198.99    248.59 o 
  10  20   8      125.62      297.52    277.14 o 
  11  20   8      572.69      774.56    304.22 o 
  12  20   8       95.27      183.98    272.52 o 
  13  20   8        3.60     -171.16    258.45 o 
  14  20   8       90.95     -102.51    251.12 o 
   1  21   8      314.12       62.88    228.49 o 
   2  21   8     3027.56     3527.56    443.29 o 
   3  21   8      677.67      716.40    267.93 o 
   4  21   8      376.28      395.85    243.81 o 
   5  21   8      831.32      237.47    366.50 o 
   6  21   8     3253.30     3617.81    573.48 o 
   7  21   8      255.28      479.33    305.58 o 
   8  21   8     1179.29     1224.22    344.16 o 
   9  21   8     1719.01     1546.79    747.75 o 
  10  21   8     1290.94     1568.53    356.52 o 
  11  21   8        4.47      451.31    293.50 o 
  12  21   8      967.91      718.06    326.42 o 
  13  21   8      597.00      169.55    603.30 o 
   0  22   8     2742.80     3847.76    720.49 o 
   1  22   8     1268.02     1432.49    591.27 o 
   2  22   8        2.36     -219.62    219.62 o 
   3  22   8     2375.68     2734.58    394.79 o 
   4  22   8     6107.57     6425.07    743.24 o 
   5  22   8      105.19      -73.83    273.52 o 
   6  22   8      529.30      252.11    293.17 o 
   7  22   8     2981.77     2752.90    459.76 o 
   8  22   8     2928.66     2214.10    738.61 o 
   9  22   8       25.74     -242.37    258.35 o 
  10  22   8      966.29     1457.21    384.38 o 
  11  22   8     2163.12     1848.82    418.31 o 
  12  22   8      536.21      437.38    318.40 o 
   1  23   8        5.66      -62.36    299.14 o 
   2  23   8      394.21      176.75    422.13 o 
   3  23   8      318.23      301.96    267.75 o 
   4  23   8      245.01      337.17    341.56 o 
   5  23   8       35.14     -253.53    293.16 o 
   6  23   8        7.04       25.44    293.89 o 
   7  23   8        4.43       31.52    299.04 o 
   8  23   8        2.86      -12.95    279.71 o 
   9  23   8       38.05      -12.57    408.82 o 
  10  23   8       92.74     -192.85    288.06 o 
   0  24   8     4056.26     4732.42    857.09 o 
   1  24   8      537.36      757.28    961.78 o 
   2  24   8       20.28     -134.50    574.92 o 
   3  24   8      783.45      776.13    332.86 o 
   4  24   8     2948.90     2516.96    611.31 o 
   5  24   8      167.13       24.35    422.29 o 
   6  24   8      280.45      502.92    385.25 o 
   7  24   8      714.40      794.38    505.98 o 
   1  25   8      784.79      560.72    503.25 o 
   2  25   8      490.40      257.79    357.42 o 
   3  25   8      119.42     1163.95    601.85 o 
   1   1   9    43300.60    43987.80    438.22 o 
   2   1   9    18863.20    19084.26    245.64 o 
   3   1   9    49005.89    48554.57    452.11 o 
   4   1   9     4735.12     4881.77    112.35 o 
   5   1   9    61106.35    60569.44    540.85 o 
   6   1   9    12060.75    12085.90    187.35 o 
   7   1   9    17255.20    17184.61    232.18 o 
   8   1   9     6256.55     6212.92    147.63 o 
   9   1   9    40886.80    41516.12    408.39 o 
  10   1   9    10062.29     9865.98    196.47 o 
  11   1   9       85.69      181.94     66.59 o 
  12   1   9     5585.61     5580.90    228.79 o 
  13   1   9    12616.03    12426.17    258.56 o 
  14   1   9     4119.70     3780.09    225.70 o 
  15   1   9     1582.22     1204.71    118.85 o 
  16   1   9     4270.02     4322.47    209.64 o 
  17   1   9     5107.32     5387.52    265.40 o 
  18   1   9      406.70      379.72    217.43 o 
  19   1   9     4718.85     4666.04    272.88 o 
  20   1   9      559.69      466.75    166.00 o 
  21   1   9     2257.40     2656.92    403.85 o 
  22   1   9       16.04     -126.92    197.16 o 
  23   1   9     2727.90     2815.52    287.27 o 
  24   1   9      727.25      965.41    233.75 o 
   0   2   9     9358.24     9589.60    234.23 o 
   1   2   9    28499.60    28824.50    343.80 o 
   2   2   9        7.73       -8.44     38.35 o 
   3   2   9    22153.91    21141.09    253.55 o 
   4   2   9     2305.99     2336.68    117.58 o 
   5   2   9    14569.62    14498.48    200.98 o 
   6   2   9     2613.81     2677.18     91.14 o 
   7   2   9    35248.88    35294.29    374.92 o 
   8   2   9    15897.42    16321.25    297.63 o 
   9   2   9      825.87      875.63     70.38 o 
  10   2   9     4289.27     4549.27    171.53 o 
  11   2   9    20968.80    20462.77    340.64 o 
  12   2   9     3590.97     3504.46    191.64 o 
  13   2   9     1157.76      924.76    127.39 o 
  14   2   9      216.02      243.65    115.56 o 
  15   2   9     8344.31     8440.14    524.22 o 
  16   2   9      411.11      676.67    165.29 o 
  17   2   9     3525.87     3663.77    345.44 o 
  18   2   9     1825.93     1817.96    184.30 o 
  19   2   9      979.98      650.37    209.28 o 
  20   2   9       53.40       52.02    142.15 o 
  21   2   9     1301.98     1268.78    207.63 o 
  22   2   9      160.94      151.61    177.29 o 
  23   2   9      826.78      658.51    213.62 o 
  24   2   9       10.07        7.92    189.17 o 
   1   3   9     3048.30     2953.94    103.23 o 
   2   3   9     1002.05     1156.36     84.77 o 
   3   3   9     5252.95     5443.39    124.95 o 
   4   3   9      120.31       14.36     39.81 o 
   5   3   9    64842.25    64911.36    575.33 o 
   6   3   9      514.07      575.75     55.77 o 
   7   3   9     4485.67     4484.18    129.05 o 
   8   3   9     1645.71     1835.94    100.94 o 
   9   3   9    21699.01    21768.30    301.71 o 
  10   3   9      541.56      441.08     74.30 o 
  11   3   9        7.52      106.03     71.17 o 
  12   3   9      114.32       47.13     73.95 o 
  13   3   9      548.83      606.23    136.42 o 
  14   3   9     1220.58      903.49    175.62 o 
  15   3   9       42.68       97.77    131.94 o 
  16   3   9      828.31      631.64    164.56 o 
  17   3   9      695.68      674.97    194.63 o 
  18   3   9      113.37        6.15    165.63 o 
  19   3   9        3.28       -2.88    172.55 o 
  20   3   9        5.53       20.55    141.59 o 
  21   3   9      144.82      333.34    165.07 o 
  22   3   9       37.23      113.95    171.64 o 
  23   3   9      716.40      554.12    208.99 o 
   0   4   9    24924.38    25029.46    427.57 o 
   1   4   9    46623.39    46615.85    446.11 o 
   2   4   9     9504.25     9532.17    163.23 o 
   3   4   9   121593.64   123853.17   1030.85 o 
   4   4   9    10556.25    10355.18    179.86 o 
   5   4   9    17115.60    16891.96    223.28 o 
   6   4   9     9385.51     9355.76    171.39 o 
   7   4   9    37186.52    36605.77    451.12 o 
   8   4   9     9059.72     9100.35    177.57 o 
   9   4   9     7128.71     7204.85    162.47 o 
  10   4   9     2430.11     2051.41    128.57 o 
  11   4   9    44164.14    44007.55    578.74 o 
  12   4   9      922.62      930.24    122.16 o 
  13   4   9       35.47       57.36    112.87 o 
  14   4   9      925.35      800.80    166.16 o 
  15   4   9    22589.85    24174.09    579.29 o 
  16   4   9      899.50      801.38    181.68 o 
  17   4   9     1717.07     1491.78    230.30 o 
  18   4   9     1644.44     1218.23    237.37 o 
  19   4   9     5734.46     5825.02    419.60 o 
  20   4   9       53.04      -34.96    199.06 o 
  21   4   9     3297.55     2494.05    333.74 o 
  22   4   9      512.59      632.77    254.91 o 
  23   4   9     1039.70      843.27    340.12 o 
   1   5   9    66009.28    67686.28    624.02 o 
   2   5   9      630.08      625.55     62.97 o 
   3   5   9     4085.76     3851.33    118.48 o 
   4   5   9        6.25       54.76     44.12 o 
   5   5   9    12509.50    13179.16    221.57 o 
   6   5   9      469.83      391.85     56.40 o 
   7   5   9       57.80       70.42     51.43 o 
   8   5   9      304.23      241.87     53.12 o 
   9   5   9     8651.71     8679.93    226.23 o 
  10   5   9     8347.71     8671.35    247.45 o 
  11   5   9      944.86      903.73    145.33 o 
  12   5   9      807.71      614.54    143.81 o 
  13   5   9    11430.81    12570.29    325.54 o 
  14   5   9      517.23      503.09    153.39 o 
  15   5   9      530.03      504.25    147.24 o 
  16   5   9      195.54       28.89    149.41 o 
  17   5   9     2874.53     2626.07    311.23 o 
  18   5   9      131.95      166.44    183.52 o 
  19   5   9      131.98       23.52    205.82 o 
  20   5   9      436.13      338.19    224.67 o 
  21   5   9      167.23      156.64    222.65 o 
  22   5   9        5.55      293.05    229.05 o 
  23   5   9      149.77        6.96    240.84 o 
   0   6   9    11898.83    11539.47    258.16 o 
   1   6   9     7380.15     7233.11    145.27 o 
   2   6   9      738.10      716.55     82.98 o 
   3   6   9    48693.64    48908.60    498.23 o 
   4   6   9     4897.42     4712.67    144.66 o 
   5   6   9      100.00       86.04     40.10 o 
   6   6   9     3407.02     3389.79    116.43 o 
   7   6   9    24035.27    24809.44    319.57 o 
   8   6   9     3303.47     3571.68    135.37 o 
   9   6   9      235.24      151.18     98.80 o 
  10   6   9       15.51       -1.95     75.75 o 
  11   6   9     1415.73     1383.25    138.33 o 
  12   6   9     4988.12     4927.99    237.09 o 
  13   6   9       91.31      110.15    109.07 o 
  14   6   9     1403.42     1264.06    209.92 o 
  15   6   9     9017.07     8887.00    531.55 o 
  16   6   9      506.80      314.79    175.73 o 
  17   6   9     2017.43     1906.31    271.77 o 
  18   6   9      321.31      101.63    245.33 o 
  19   6   9     1786.75     1185.56    247.25 o 
  20   6   9       85.16       62.34    227.07 o 
  21   6   9     1451.76     1910.21    318.63 o 
  22   6   9      705.26      533.61    262.51 o 
  23   6   9      204.36       82.87    249.14 o 
   1   7   9    24454.54    23594.27    283.19 o 
   2   7   9    20444.49    20248.76    268.78 o 
   3   7   9    11967.29    11529.93    190.92 o 
   4   7   9     4335.04     3983.91    124.40 o 
   5   7   9    25543.36    25156.15    270.72 o 
   6   7   9    16347.02    16556.11    237.83 o 
   7   7   9     2779.49     3090.86    119.58 o 
   8   7   9     3942.14     4036.30    173.73 o 
   9   7   9    30790.92    30840.45    491.38 o 
  10   7   9     6184.82     5660.91    231.18 o 
  11   7   9      949.06      640.53    111.70 o 
  12   7   9     4995.45     4843.55    233.12 o 
  13   7   9    18673.49    18344.77    563.37 o 
  14   7   9      252.85      292.50    160.70 o 
  15   7   9      425.67      557.33    170.13 o 
  16   7   9     1419.29     1156.59    217.24 o 
  17   7   9     9174.54     9403.43    521.06 o 
  18   7   9      298.28      336.96    208.65 o 
  19   7   9     2179.30     2338.82    533.50 o 
  20   7   9     1405.07     1145.12    285.81 o 
  21   7   9     1372.98     1609.86    320.32 o 
  22   7   9      105.69       58.12    236.08 o 
  23   7   9     1102.72     1167.51    323.71 o 
   0   8   9      991.24     1384.50    129.15 o 
   1   8   9     2057.37     1841.08     98.09 o 
   2   8   9     1982.76     1842.96    108.19 o 
   3   8   9      802.91      792.35     70.05 o 
   4   8   9      279.53      347.62     57.34 o 
   5   8   9       31.48       71.93     48.11 o 
   6   8   9     1711.68     1644.95     80.34 o 
   7   8   9       11.12       21.90     64.89 o 
   8   8   9        2.23       33.12     75.60 o 
   9   8   9     3479.49     3491.47    204.56 o 
  10   8   9       72.34      273.80     96.20 o 
  11   8   9      277.64      137.63    114.36 o 
  12   8   9     2268.52     1924.94    241.28 o 
  13   8   9     2293.51     2028.45    234.05 o 
  14   8   9     2087.68     1874.30    233.64 o 
  15   8   9       50.36       56.97    148.11 o 
  16   8   9      526.91      476.10    191.41 o 
  17   8   9      145.11       37.72    203.80 o 
  18   8   9      209.39      223.30    210.93 o 
  19   8   9       75.93      -83.96    212.05 o 
  20   8   9       11.98     -187.84    221.41 o 
  21   8   9       86.09      -73.56    230.07 o 
  22   8   9       10.76      146.03    239.36 o 
   1   9   9    44182.76    43641.19    458.46 o 
   2   9   9    11374.20    11221.14    203.35 o 
   3   9   9    22349.19    22328.96    278.62 o 
   4   9   9      318.46      186.28     81.99 o 
   5   9   9    38417.41    39683.03    457.81 o 
   6   9   9     9480.22     9303.20    193.04 o 
   7   9   9     8756.59     8650.80    286.82 o 
   8   9   9     5730.41     5852.24    246.69 o 
   9   9   9    25226.11    24725.54    614.66 o 
  10   9   9     3964.25     4134.68    248.93 o 
  11   9   9      430.86      453.39    138.00 o 
  12   9   9     2146.87     2001.67    232.90 o 
  13   9   9    10035.79    10634.39    493.77 o 
  14   9   9      815.12     1048.75    217.71 o 
  15   9   9     2868.41     3101.70    329.43 o 
  16   9   9      743.09      612.35    205.81 o 
  17   9   9     4911.77     4814.65    412.68 o 
  18   9   9      111.11      218.12    225.35 o 
  19   9   9     1293.84      769.72    256.19 o 
  20   9   9      644.98      671.50    256.57 o 
  21   9   9     2145.37     1977.60    327.57 o 
  22   9   9        0.04      220.09    259.46 o 
   0  10   9     9543.47    10173.65    277.44 o 
   1  10   9    48858.11    48201.36    538.73 o 
   2  10   9      107.92       34.43     64.81 o 
   3  10   9    36599.15    38411.73    487.26 o 
   4  10   9     2710.59     2589.49    134.67 o 
   5  10   9     8912.96     9037.27    215.73 o 
   6  10   9      410.22      329.74     96.34 o 
   7  10   9    30181.20    29067.00    537.25 o 
   8  10   9     3466.16     4167.87    340.68 o 
   9  10   9       16.68       57.66    125.02 o 
  10  10   9     3597.80     2989.98    567.82 o 
  11  10   9    15145.56    15774.70    664.88 o 
  12  10   9      215.85     -126.97    150.85 o 
  13  10   9      212.26      -35.56    169.01 o 
  14  10   9      242.90      333.88    184.30 o 
  15  10   9    14056.14    15771.42    605.49 o 
  16  10   9      407.82      615.66    217.36 o 
  17  10   9     3010.37     2089.00    382.12 o 
  18  10   9     1178.85     1150.64    279.28 o 
  19  10   9     3339.99     4189.97    417.51 o 
  20  10   9        0.62       33.74    234.80 o 
  21  10   9     1074.30     1525.43    335.93 o 
  22  10   9      158.40       39.02    251.74 o 
   1  11   9      550.36      400.27     75.64 o 
   2  11   9      568.69      464.24    103.77 o 
   3  11   9      862.56      656.13     88.74 o 
   4  11   9      454.53      328.37     94.93 o 
   5  11   9      214.06      344.99    138.96 o 
   6  11   9     1018.10     1288.50    180.79 o 
   7  11   9     1000.68     1158.27    147.81 o 
   8  11   9      400.98      307.57    109.36 o 
   9  11   9      114.08      224.29    162.14 o 
  10  11   9     3475.76     3247.96    376.26 o 
  11  11   9        8.79      -50.95    189.37 o 
  12  11   9       18.27       44.24    206.53 o 
  13  11   9       48.54     -171.89    171.89 o 
  14  11   9     1177.26      844.42    432.23 o 
  15  11   9     1303.48     1177.24    306.41 o 
  16  11   9      255.75      203.32    245.78 o 
  17  11   9      257.50     -178.83    217.52 o 
  18  11   9      134.33      111.60    266.52 o 
  19  11   9       15.69     -133.22    246.79 o 
  20  11   9       32.20     -234.80    258.56 o 
  21  11   9       10.38     -212.23    278.60 o 
   0  12   9    14248.46    14880.16    427.30 o 
   1  12   9    11853.09    11258.98    289.98 o 
   2  12   9      104.50       53.37     78.92 o 
   3  12   9    13249.52    13089.76    405.24 o 
   4  12   9    12189.19    12112.91    358.72 o 
   5  12   9     1447.30     1658.37    172.28 o 
   6  12   9     1467.38     1432.42    167.53 o 
   7  12   9     1758.76     1959.49    181.60 o 
   8  12   9     4465.96     4783.50    256.57 o 
   9  12   9     3160.23     3602.40    410.84 o 
  10  12   9     5676.22     6319.62   1392.25 o 
  11  12   9     7816.84     7835.56    716.00 o 
  12  12   9     2415.67     1852.06    335.32 o 
  13  12   9        8.98     -190.78    190.78 o 
  14  12   9     2206.96     2925.05    510.79 o 
  15  12   9     5029.83     6055.97    799.21 o 
  16  12   9        6.17      364.66    275.75 o 
  17  12   9     2803.37     2769.77    417.43 o 
  18  12   9      841.36      940.13    324.78 o 
  19  12   9     1510.90     1269.18    361.41 o 
  20  12   9        9.11      144.73    294.92 o 
  21  12   9     1122.87      645.79    343.37 o 
   1  13   9     5142.77     5309.47    255.71 o 
   2  13   9      226.94       45.07    116.15 o 
   3  13   9     2538.91     2254.55    222.96 o 
   4  13   9     2630.32     2676.00    243.93 o 
   5  13   9     2438.12     2542.97    254.02 o 
   6  13   9       17.73      -96.28     96.28 o 
   7  13   9     2159.44     1991.38    253.90 o 
   8  13   9       25.70      -42.77    118.77 o 
   9  13   9    11647.71    10807.80    677.19 o 
  10  13   9       12.16      146.29    137.11 o 
  11  13   9     2039.23     1877.19    174.59 o 
  12  13   9        6.16       37.70    199.88 o 
  13  13   9      875.82      574.37    351.11 o 
  14  13   9       80.10      173.54    237.26 o 
  15  13   9     1428.65     1430.62    340.56 o 
  16  13   9      229.64      159.98    261.10 o 
  17  13   9      505.05      258.85    285.20 o 
  18  13   9        2.39     -239.99    239.99 o 
  19  13   9      317.74      426.32    303.41 o 
  20  13   9       90.24      102.38    309.21 o 
   0  14   9      236.43      507.44    215.28 o 
   1  14   9    17592.79    17165.78    463.26 o 
   2  14   9      645.83      678.51    157.02 o 
   3  14   9    28570.46    27835.91    832.85 o 
   4  14   9     1252.49      756.01    223.20 o 
   5  14   9     1721.00     1950.21    255.29 o 
   6  14   9      224.84      251.02    168.04 o 
   7  14   9     5998.28     6822.54    343.85 o 
   8  14   9       80.55      -22.29    175.38 o 
   9  14   9      797.74      711.37    248.61 o 
  10  14   9       71.84        0.38    152.97 o 
  11  14   9     3825.69     4230.06    283.46 o 
  12  14   9      320.99      483.95    159.67 o 
  13  14   9      149.06      -25.76    216.63 o 
  14  14   9       34.67      116.84    245.64 o 
  15  14   9     5207.31     5472.95    613.08 o 
  16  14   9       21.01     -181.82    246.52 o 
  17  14   9      459.35      546.50    418.76 o 
  18  14   9       81.54       47.17    276.03 o 
  19  14   9      838.42      639.91    354.64 o 
  20  14   9       60.72       69.58    424.54 o 
   1  15   9    11841.50    12281.98    470.15 o 
   2  15   9     2515.47     2092.87    279.78 o 
   3  15   9    11965.56    12110.41    527.53 o 
   4  15   9      159.30      121.14    183.78 o 
   5  15   9    18353.76    18082.80    917.11 o 
   6  15   9     1823.13     1855.65    415.51 o 
   7  15   9     4706.67     4273.88    348.78 o 
   8  15   9     1699.23     1810.54    293.61 o 
   9  15   9    28157.07    28365.51   1130.76 o 
  10  15   9      446.52      254.81    190.33 o 
  11  15   9      166.58      129.74    224.04 o 
  12  15   9     1406.23     1158.85    204.67 o 
  13  15   9     9978.27    10864.39    696.50 o 
  14  15   9       14.23      294.87    290.35 o 
  15  15   9      887.36      688.77    351.75 o 
  16  15   9      796.47      674.19    323.72 o 
  17  15   9     3338.66     4069.83    564.50 o 
  18  15   9       15.34     -275.20    275.20 o 
  19  15   9      699.77      808.05    658.77 o 
   0  16   9     4159.41     4385.72    646.74 o 
   1  16   9      787.22     1250.44    225.92 o 
   2  16   9      309.46      199.86    190.17 o 
   3  16   9     8260.15     8568.85    586.88 o 
   4  16   9      267.09      212.45    191.02 o 
   5  16   9       44.86      158.91    187.50 o 
   6  16   9       29.52      -69.16    176.78 o 
   7  16   9     6882.22     6371.60    474.58 o 
   8  16   9      158.26     -206.26    209.48 o 
   9  16   9       21.84        9.91    207.55 o 
  10  16   9      213.73      230.96    218.06 o 
  11  16   9     3328.14     3326.67    347.75 o 
  12  16   9       16.59       47.38    202.49 o 
  13  16   9       52.43     -199.68    238.72 o 
  14  16   9      307.33     -278.79    278.79 o 
  15  16   9      804.28     1048.79    363.57 o 
  16  16   9        0.69      158.52    301.45 o 
  17  16   9       16.01      -92.20    371.31 o 
  18  16   9       26.40      117.65    301.92 o 
   1  17   9     1913.68     2017.41    300.94 o 
   2  17   9     4896.50     5861.25    427.76 o 
   3  17   9     2976.91     2784.21    316.56 o 
   4  17   9     1455.38     1153.52    259.82 o 
   5  17   9     4740.22     4881.04    434.91 o 
   6  17   9     1053.10      766.40    237.20 o 
   7  17   9      277.21      504.53    373.07 o 
   8  17   9      464.70      410.50    236.59 o 
   9  17   9     3348.40     3552.77    397.19 o 
  10  17   9      759.72      737.41    270.08 o 
  11  17   9      126.88       62.03    231.05 o 
  12  17   9      973.19      954.31    452.91 o 
  13  17   9     1653.60     1075.07    280.70 o 
  14  17   9       51.97       95.94    339.89 o 
  15  17   9        2.11        9.80    253.15 o 
  16  17   9      331.34     1023.50    499.89 o 
  17  17   9     1219.24     1930.29    608.27 o 
   0  18   9     2548.69     1701.31    351.24 o 
   1  18   9     2440.55     2415.66    316.92 o 
   2  18   9        2.09      -38.86    190.93 o 
   3  18   9     7683.26     7190.54    471.68 o 
   4  18   9      448.78      777.58    249.15 o 
   5  18   9      599.73      324.96    312.78 o 
   6  18   9       57.50      162.58    205.62 o 
   7  18   9    10081.95    10474.25    631.25 o 
   8  18   9     1056.59      674.78    277.51 o 
   9  18   9      108.36     -202.10    222.57 o 
  10  18   9       66.73      126.02    231.52 o 
  11  18   9     4918.37     4998.70    962.74 o 
  12  18   9      254.08      429.29    249.54 o 
  13  18   9      172.86      399.84    317.28 o 
  14  18   9      356.18      361.88    346.94 o 
  15  18   9     2642.76     3106.43    406.10 o 
  16  18   9      194.04      240.41    265.38 o 
   1  19   9     1119.14     1134.63    282.83 o 
   2  19   9       10.00       17.22    213.13 o 
   3  19   9      847.07     1019.02    279.42 o 
   4  19   9       60.46      -89.62    195.78 o 
   5  19   9        0.07     -194.93    261.72 o 
   6  19   9      230.87      -24.12    259.65 o 
   7  19   9       82.19     -201.37    201.37 o 
   8  19   9       23.49      -73.66    235.72 o 
   9  19   9       21.23      -49.79    245.51 o 
  10  19   9      313.64      219.72    261.00 o 
  11  19   9       10.87      -42.38    243.37 o 
  12  19   9       26.21     -136.19    245.93 o 
  13  19   9        5.73      266.11    266.51 o 
  14  19   9      105.26     -177.84    248.67 o 
  15  19   9       43.42      -48.24    259.89 o 
   0  20   9     3029.90     2841.89    610.19 o 
   1  20   9     4429.54     4596.01    437.25 o 
   2  20   9       59.21      -28.77    231.96 o 
   3  20   9     4899.76     5109.85    447.56 o 
   4  20   9     2559.11     2646.38    451.97 o 
   5  20   9     1678.08     1282.40    293.43 o 
   6  20   9      742.75     1162.54    322.60 o 
   7  20   9     6345.55     6557.56    566.56 o 
   8  20   9      556.98      493.11    279.89 o 
   9  20   9       34.61      311.96    264.05 o 
  10  20   9      715.11      929.48    352.07 o 
  11  20   9     4599.82     5204.05    709.11 o 
  12  20   9       54.78       68.67    261.41 o 
  13  20   9        6.11      324.63    279.88 o 
  14  20   9      284.12      -39.38    276.13 o 
   1  21   9     2534.27     2358.05    431.91 o 
   2  21   9      505.98      402.25    232.25 o 
   3  21   9      435.25      273.91    247.74 o 
   4  21   9       52.66        4.52    227.68 o 
   5  21   9     5544.42     7082.66    628.55 o 
   6  21   9      139.08      -21.96    286.04 o 
   7  21   9       74.52      589.32    325.92 o 
   8  21   9        6.59       42.71    267.33 o 
   9  21   9     4491.85     4147.12    504.88 o 
  10  21   9      114.86      249.66    287.24 o 
  11  21   9      205.73     -169.31    259.08 o 
  12  21   9       14.65     -175.19    279.14 o 
  13  21   9     1245.49     1123.72    366.65 o 
   0  22   9      240.82      -10.90    440.89 o 
   1  22   9      317.08      -40.63    547.34 o 
   2  22   9       10.90      -69.88    287.37 o 
   3  22   9        7.87      282.01    303.33 o 
   4  22   9       13.39      220.60    287.87 o 
   5  22   9      392.39      365.00    305.38 o 
   6  22   9        0.80     -266.58    276.65 o 
   7  22   9      557.89      308.33    552.63 o 
   8  22   9      183.70       99.42    296.39 o 
   9  22   9       37.67       52.38    303.17 o 
  10  22   9       44.63      175.61    308.42 o 
  11  22   9      545.82     1092.40    350.92 o 
   1  23   9     1276.01      654.15    445.86 o 
   2  23   9     1028.84      874.82    391.60 o 
   3  23   9     2257.54     2767.09    408.68 o 
   4  23   9       32.16       89.67    314.53 o 
   5  23   9     2447.49     2454.81    466.95 o 
   6  23   9      737.50     1107.27    391.73 o 
   7  23   9      512.79      691.30    359.45 o 
   8  23   9      227.29       18.31    288.65 o 
   9  23   9     3975.30     4165.06    549.66 o 
   0  24   9       13.32        8.98    483.21 o 
   1  24   9      229.09        1.99    353.65 o 
   2  24   9       46.49      -29.31    360.33 o 
   3  24   9      552.29      875.08    459.49 o 
   4  24   9      279.81      273.06    354.29 o 
   5  24   9       15.30     -280.85    280.85 o 
   6  24   9       71.76     -154.06    314.39 o 
   1  25   9      440.13      362.74    397.43 o 
   0   0  10     4543.88     4480.16    252.36 o 
   1   0  10    97325.26    99806.36   1214.76 o 
   2   0  10     9096.05     8734.29    233.74 o 
   3   0  10    69594.87    69531.82    833.04 o 
   4   0  10    13910.45    13798.48    276.26 o 
   5   0  10    31859.83    31321.83    463.55 o 
   6   0  10    10923.08    10305.00    300.63 o 
   7   0  10   100582.93   103700.01   1370.33 o 
   8   0  10    12918.44    13436.43    319.33 o 
   9   0  10    12361.04    12065.99    474.14 o 
  10   0  10     4545.95     4752.91    183.33 o 
  11   0  10    42650.94    43668.46    786.55 o 
  12   0  10     3139.88     2988.07    266.42 o 
  13   0  10     4706.10     4580.09    278.61 o 
  14   0  10      300.04      116.25    174.69 o 
  15   0  10    28586.36    29265.85    751.63 o 
  16   0  10       48.00       75.83    174.63 o 
  17   0  10     4777.23     4231.01    413.95 o 
  18   0  10     1169.96     1182.87    249.19 o 
  19   0  10     9050.70     9433.15    532.79 o 
  20   0  10        9.60       76.44    223.25 o 
  21   0  10      649.96      138.20    417.64 o 
  22   0  10        5.17       50.89    258.42 o 
  23   0  10     1954.98     1444.91    344.61 o 
   1   1  10    26451.35    25686.07    310.40 o 
   2   1  10      503.50      463.91     60.17 o 
   3   1  10    12102.00    12583.84    192.84 o 
   4   1  10     3212.08     2963.53     99.13 o 
   5   1  10    26271.05    26795.88    296.12 o 
   6   1  10     1460.72     1471.59     79.23 o 
   7   1  10     2249.18     2510.47    102.25 o 
   8   1  10      219.56      154.24     49.85 o 
   9   1  10    26104.81    26199.49    346.71 o 
  10   1  10     2317.13     2339.01    104.76 o 
  11   1  10     1293.31     1167.13     92.37 o 
  12   1  10       73.73      141.31     73.48 o 
  13   1  10     8680.30     8160.27    245.61 o 
  14   1  10      439.70      481.51    108.59 o 
  15   1  10      678.68      629.06    123.80 o 
  16   1  10       85.93     -101.48    101.48 o 
  17   1  10     1781.99     1623.48    181.89 o 
  18   1  10      395.64       51.80    152.77 o 
  19   1  10      278.00      300.03    206.67 o 
  20   1  10       77.26      152.89    153.75 o 
  21   1  10      198.14      188.82    176.17 o 
  22   1  10       24.06      -67.84    171.25 o 
  23   1  10       76.81      217.51    193.84 o 
   0   2  10    34421.10    34495.17    536.90 o 
   1   2  10    43133.70    43299.67    447.21 o 
   2   2  10      607.34      654.76     59.94 o 
   3   2  10    70538.89    71389.16    656.15 o 
   4   2  10    10415.64    10307.21    166.70 o 
   5   2  10    10827.04    10116.76    172.42 o 
   6   2  10     1115.64     1274.70     74.16 o 
   7   2  10    17704.64    18136.33    230.99 o 
   8   2  10     1216.88     1307.13     69.79 o 
   9   2  10        2.61      -44.44     45.95 o 
  10   2  10     1307.58     1231.88    106.14 o 
  11   2  10    11198.81    11427.07    265.32 o 
  12   2  10       14.18      152.29     88.03 o 
  13   2  10     1549.54     1242.89    163.34 o 
  14   2  10     1911.06     1798.20    170.90 o 
  15   2  10    11268.98    11791.95    410.86 o 
  16   2  10      206.08      238.83    108.91 o 
  17   2  10     1974.63     2087.64    187.78 o 
  18   2  10      305.72      479.00    144.79 o 
  19   2  10     4025.40     3696.60    323.32 o 
  20   2  10      191.32      266.30    157.43 o 
  21   2  10     1634.81     1328.22    210.58 o 
  22   2  10       30.38     -111.52    198.04 o 
  23   2  10     1039.25      882.06    275.84 o 
   1   3  10    54148.14    53148.96    524.44 o 
   2   3  10     1668.42     1774.04     86.64 o 
   3   3  10    23699.90    23036.04    280.35 o 
   4   3  10       35.96      -26.55     41.51 o 
   5   3  10    44439.21    44070.82    438.78 o 
   6   3  10    14751.31    15120.25    222.69 o 
   7   3  10    16141.12    15880.36    236.46 o 
   8   3  10     1108.36     1025.89     81.86 o 
   9   3  10    37903.36    38151.51    495.91 o 
  10   3  10     2490.99     2514.57    148.79 o 
  11   3  10       33.25      119.47     73.27 o 
  12   3  10     1112.71     1193.84    120.09 o 
  13   3  10    22801.66    22453.47    519.51 o 
  14   3  10      218.08      236.55    148.87 o 
  15   3  10     3164.44     3015.81    241.86 o 
  16   3  10      356.68      526.84    160.99 o 
  17   3  10    15413.14    15840.29    569.89 o 
  18   3  10      983.24      824.82    246.73 o 
  19   3  10     3094.91     3081.92    224.37 o 
  20   3  10      739.55      679.12    172.10 o 
  21   3  10     2931.33     2934.05    260.63 o 
  22   3  10       84.74       85.13    176.32 o 
  23   3  10     1525.01     1625.95    253.34 o 
   0   4  10     4342.87     4591.82    195.50 o 
   1   4  10     2800.03     2817.81    105.04 o 
   2   4  10     9192.74     9115.22    167.43 o 
   3   4  10     1827.29     1943.07     91.20 o 
   4   4  10      696.08      735.77     76.18 o 
   5   4  10     2781.61     3028.20    116.15 o 
   6   4  10     7014.27     7372.58    140.71 o 
   7   4  10     6009.70     6167.85    161.66 o 
   8   4  10      725.56      714.75    100.71 o 
   9   4  10      334.40      357.61     86.75 o 
  10   4  10      403.02      335.01     97.00 o 
  11   4  10     3268.01     3238.25    181.77 o 
  12   4  10       45.20       90.06     90.83 o 
  13   4  10       66.00       40.96    101.29 o 
  14   4  10        1.33     -108.29    108.29 o 
  15   4  10      113.42       28.65    133.68 o 
  16   4  10      370.85       68.91    160.10 o 
  17   4  10        3.45      360.68    192.74 o 
  18   4  10        0.30     -123.30    174.62 o 
  19   4  10        0.12     -172.72    172.72 o 
  20   4  10       20.34     -151.93    197.72 o 
  21   4  10        6.27     -188.20    207.49 o 
  22   4  10       28.93      123.08    217.96 o 
  23   4  10       59.60     -179.92    179.92 o 
   1   5  10    54387.90    53320.85    511.95 o 
   2   5  10     5782.14     6004.95    144.09 o 
   3   5  10    66653.76    65726.45    611.60 o 
   4   5  10      934.07      846.29     72.93 o 
   5   5  10    37027.74    36007.87    398.34 o 
   6   5  10     1972.82     2155.06     82.98 o 
   7   5  10    13216.63    13248.99    244.50 o 
   8   5  10       56.42      103.04     60.89 o 
   9   5  10    26030.24    26701.15    444.73 o 
  10   5  10      572.16      404.04    106.09 o 
  11   5  10     1822.09     1907.78    152.70 o 
  12   5  10      662.05      403.32    113.67 o 
  13   5  10    16751.97    18322.11    433.39 o 
  14   5  10      129.00       80.30    142.78 o 
  15   5  10     2621.91     2717.67    377.34 o 
  16   5  10       12.29      -37.97    180.12 o 
  17   5  10     9267.22    10045.32    509.82 o 
  18   5  10      409.28      321.28    192.39 o 
  19   5  10     2013.39     1584.32    280.97 o 
  20   5  10       97.82      586.60    246.24 o 
  21   5  10     2996.88     3093.79    383.06 o 
  22   5  10       68.37     -211.06    211.06 o 
  23   5  10     1742.98     1715.95    523.41 o 
   0   6  10     4497.03     4751.87    233.54 o 
   1   6  10    24371.17    23787.98    286.47 o 
   2   6  10     1309.01     1140.22     80.77 o 
   3   6  10    70900.50    69549.33    699.90 o 
   4   6  10    14277.40    14593.56    249.96 o 
   5   6  10     4794.22     4659.02    152.08 o 
   6   6  10     2086.87     2230.88     91.51 o 
   7   6  10    29439.21    29826.83    399.62 o 
   8   6  10       36.48       41.88     72.88 o 
   9   6  10        2.22      -30.88     77.46 o 
  10   6  10      169.92       61.42     91.97 o 
  11   6  10    21949.45    21599.83    436.05 o 
  12   6  10       54.47       76.33     99.17 o 
  13   6  10     4042.56     3839.10    243.42 o 
  14   6  10      105.17       70.29    234.92 o 
  15   6  10     4618.31     4446.84    324.11 o 
  16   6  10     1157.30      965.43    196.03 o 
  17   6  10     2245.13     2277.59    312.20 o 
  18   6  10        0.31        0.84    181.71 o 
  19   6  10     2991.90     3157.72    591.47 o 
  20   6  10      258.17      434.21    243.48 o 
  21   6  10     2586.51     2235.72    331.68 o 
  22   6  10        3.05      281.07    248.12 o 
  23   6  10      416.36      182.81    256.19 o 
   1   7  10     8515.26     8190.44    177.43 o 
   2   7  10     5534.27     5217.85    220.99 o 
   3   7  10     6602.73     6416.29    183.80 o 
   4   7  10     5204.86     5552.98    153.91 o 
   5   7  10     5629.67     5394.07    167.96 o 
   6   7  10      221.70      261.28     59.66 o 
   7   7  10     2645.05     2688.14    190.87 o 
   8   7  10        0.02       33.03     73.37 o 
   9   7  10     1569.06     1417.08    136.23 o 
  10   7  10        7.91       18.46     85.72 o 
  11   7  10       69.70       10.38     95.60 o 
  12   7  10     2242.07     2213.79    200.77 o 
  13   7  10     3275.07     3501.79    289.91 o 
  14   7  10       14.37      146.12    155.62 o 
  15   7  10      483.17      442.97    176.89 o 
  16   7  10       22.41     -158.97    158.97 o 
  17   7  10      915.20      798.66    216.12 o 
  18   7  10      781.23      853.82    238.98 o 
  19   7  10       57.61       86.88    220.21 o 
  20   7  10       14.65      158.69    228.37 o 
  21   7  10      614.55      146.50    261.87 o 
  22   7  10        9.80       -4.28    235.07 o 
   0   8  10       67.54      185.88     86.81 o 
   1   8  10    46341.13    46019.10    592.43 o 
   2   8  10      929.20      966.12     87.91 o 
   3   8  10    36591.80    36053.43    432.26 o 
   4   8  10     1266.18     1344.18     87.33 o 
   5   8  10    11942.11    12214.03    215.43 o 
   6   8  10       99.73       39.43     59.73 o 
   7   8  10    40425.18    40525.72    497.19 o 
   8   8  10      877.97      748.08    110.13 o 
   9   8  10       77.04      -81.46     81.46 o 
  10   8  10       18.40       35.48    111.45 o 
  11   8  10    14624.78    14706.31    454.44 o 
  12   8  10     4980.66     5115.51    319.89 o 
  13   8  10      200.85      222.57    152.89 o 
  14   8  10      910.56      936.03    204.56 o 
  15   8  10    16849.01    17119.26    647.01 o 
  16   8  10        1.21      -19.00    190.47 o 
  17   8  10     2362.78     1544.51    264.67 o 
  18   8  10      180.32      203.80    206.99 o 
  19   8  10     4960.70     5461.91    456.29 o 
  20   8  10        0.15       50.47    226.52 o 
  21   8  10     2638.34     2880.74    380.77 o 
  22   8  10       27.81      168.02    262.18 o 
   1   9  10    14091.37    13413.12    255.36 o 
   2   9  10     5447.66     5545.27    160.28 o 
   3   9  10     4740.91     4785.52    143.88 o 
   4   9  10      271.88      235.73     66.10 o 
   5   9  10    19929.24    20032.88    301.03 o 
   6   9  10     4659.78     4480.23    200.55 o 
   7   9  10      493.97      428.67     88.95 o 
   8   9  10     3332.49     3224.52    225.03 o 
   9   9  10    14146.63    15120.94    540.68 o 
  10   9  10     1919.85     1793.94    208.42 o 
  11   9  10      237.21      120.10    134.21 o 
  12   9  10      172.33      320.64    230.89 o 
  13   9  10     2046.96     2526.34    294.46 o 
  14   9  10      143.08      205.42    176.32 o 
  15   9  10       83.96      123.69    195.23 o 
  16   9  10      173.29      203.42    199.62 o 
  17   9  10     3107.28     3290.84    352.56 o 
  18   9  10      260.08      428.41    227.52 o 
  19   9  10     1370.79     1422.62    293.62 o 
  20   9  10      251.88      427.69    261.05 o 
  21   9  10      347.74       95.18    243.16 o 
  22   9  10       27.25      -53.36    257.98 o 
   0  10  10     1837.77     1630.36    167.99 o 
   1  10  10     7177.57     7193.72    205.49 o 
   2  10  10      401.48      268.39     73.83 o 
   3  10  10    14948.71    14248.46    312.46 o 
   4  10  10      582.32      355.37     81.84 o 
   5  10  10     3821.36     3751.19    184.98 o 
   6  10  10      448.96      520.42    131.82 o 
   7  10  10     8365.66     7742.88    463.13 o 
   8  10  10     1551.82     1601.54    140.70 o 
   9  10  10       86.95       94.64    141.01 o 
  10  10  10      135.61      163.89    152.43 o 
  11  10  10     9542.51    10543.95    600.47 o 
  12  10  10     1846.57     1455.74    308.73 o 
  13  10  10     1060.08      451.03    229.75 o 
  14  10  10      561.91      565.18    246.89 o 
  15  10  10     1992.76     1754.34    803.22 o 
  16  10  10       47.91      -45.02    211.52 o 
  17  10  10     1646.73      756.18    302.46 o 
  18  10  10       91.89      308.06    294.13 o 
  19  10  10     1559.53     1484.74    354.54 o 
  20  10  10      114.11      172.73    341.49 o 
  21  10  10      197.14     -247.19    347.42 o 
   1  11  10    21422.87    21197.28    470.89 o 
   2  11  10      238.77      174.85     84.23 o 
   3  11  10    10066.20     9961.73    265.76 o 
   4  11  10       43.20      159.14     93.67 o 
   5  11  10    24218.13    24736.99    526.71 o 
   6  11  10      375.69      331.62    118.27 o 
   7  11  10     2610.37     2764.31    246.48 o 
   8  11  10      123.22      232.52    113.21 o 
   9  11  10    47223.71    47721.19    848.44 o 
  10  11  10        2.63      100.89    153.43 o 
  11  11  10       75.57      -41.33    197.23 o 
  12  11  10     1687.76     2074.53    349.67 o 
  13  11  10    14895.95    14958.93    732.04 o 
  14  11  10      917.10      876.17    270.19 o 
  15  11  10     1403.40     1277.19    317.44 o 
  16  11  10      337.90      463.18    253.97 o 
  17  11  10     3451.31     3425.90    460.78 o 
  18  11  10       12.03      208.72    271.66 o 
  19  11  10     1692.28     1788.58    392.18 o 
  20  11  10       17.44     -169.82    290.60 o 
  21  11  10      981.94      914.51    356.37 o 
   0  12  10       39.01       78.32    222.14 o 
   1  12  10      152.78      101.24    109.17 o 
   2  12  10       85.79       67.59    108.79 o 
   3  12  10      134.03       48.24    105.93 o 
   4  12  10     1673.14     1666.38    203.87 o 
   5  12  10       48.68     -123.06    132.92 o 
   6  12  10     1355.19     1196.95    177.82 o 
   7  12  10     6966.30     7692.10    453.33 o 
   8  12  10       10.92       74.81    139.49 o 
   9  12  10      307.19      477.10    244.12 o 
  10  12  10       32.54     -139.27    156.92 o 
  11  12  10     1263.97      375.35    292.27 o 
  12  12  10       48.88     -199.12    199.12 o 
  13  12  10      191.32       65.93    222.72 o 
  14  12  10       71.49      182.95    258.07 o 
  15  12  10      142.71       26.88    230.44 o 
  16  12  10       68.70     -131.02    220.37 o 
  17  12  10      354.97      384.09    289.24 o 
  18  12  10        3.48      149.44    345.50 o 
  19  12  10       56.43      -67.55    271.86 o 
  20  12  10       32.29      129.18    585.98 o 
   1  13  10    10379.65    11368.25    354.66 o 
   2  13  10      641.16      382.30    244.78 o 
   3  13  10     7822.13     7710.32    410.36 o 
   4  13  10     1812.45     1505.04    241.03 o 
   5  13  10    15081.73    14781.46    463.80 o 
   6  13  10       11.85       66.32    151.09 o 
   7  13  10     1852.51     1815.56    216.04 o 
   8  13  10      317.94      181.31    169.93 o 
   9  13  10    14481.22    14360.82    482.26 o 
  10  13  10      777.35      866.47    214.05 o 
  11  13  10      263.43      343.28    138.81 o 
  12  13  10      858.47      340.00    239.59 o 
  13  13  10     8081.82     8704.49    630.97 o 
  14  13  10      474.12      576.83    935.00 o 
  15  13  10     1045.77      462.25    729.63 o 
  16  13  10       11.29       -8.56    235.90 o 
  17  13  10     2853.45     2989.55    798.89 o 
  18  13  10       12.63      -56.15    268.62 o 
  19  13  10      813.85      503.59    327.43 o 
  20  13  10        7.07       16.75    338.40 o 
   0  14  10      520.70      638.12    238.14 o 
   1  14  10     9318.57     9473.44    457.29 o 
   2  14  10     2393.04     1849.63    229.12 o 
   3  14  10    15131.36    16016.23    575.50 o 
   4  14  10     4357.20     3858.15    327.18 o 
   5  14  10      490.26      602.00    203.51 o 
   6  14  10      677.76      880.45    214.87 o 
   7  14  10    12928.53    13600.09    801.41 o 
   8  14  10       13.52     -155.66    155.66 o 
   9  14  10      227.75      130.02    198.81 o 
  10  14  10     1011.72     1444.35    214.61 o 
  11  14  10    15168.11    14810.01    503.84 o 
  12  14  10        9.71      334.41    154.58 o 
  13  14  10      120.65     -162.52    236.85 o 
  14  14  10      215.58      201.59    366.34 o 
  15  14  10     5019.38     5485.13    571.16 o 
  16  14  10      132.40      241.35    278.61 o 
  17  14  10     1079.93     1083.45    340.60 o 
  18  14  10        1.06       86.81    300.84 o 
  19  14  10     1475.57     1832.15    411.18 o 
   1  15  10       10.02       24.00    179.58 o 
   2  15  10     1689.85     1603.39    301.21 o 
   3  15  10     3522.17     3295.76    333.52 o 
   4  15  10       97.51      -18.73    170.02 o 
   5  15  10     1074.26     1331.29    381.35 o 
   6  15  10      613.98      266.00    191.11 o 
   7  15  10       44.92      -62.15    290.53 o 
   8  15  10      241.15      318.04    227.15 o 
   9  15  10      171.06      -41.95    209.88 o 
  10  15  10       12.11      128.08    232.81 o 
  11  15  10        4.66      153.41    176.06 o 
  12  15  10        4.12      120.69    179.61 o 
  13  15  10       89.32      124.50    222.25 o 
  14  15  10      281.18      340.21    280.23 o 
  15  15  10       33.89      -70.98    281.32 o 
  16  15  10      102.59     -151.92    278.60 o 
  17  15  10       45.90     -195.78    273.03 o 
  18  15  10       86.78       67.25    283.18 o 
   0  16  10     3158.82     3348.20    418.43 o 
   1  16  10    10118.42     9673.67    503.16 o 
   2  16  10     1909.61     1847.80    305.92 o 
   3  16  10    17330.04    17089.55    627.82 o 
   4  16  10        2.02        1.38    187.90 o 
   5  16  10     3044.73     2700.28    322.92 o 
   6  16  10      183.49      -84.64    183.85 o 
   7  16  10    16743.21    18906.04    771.27 o 
   8  16  10       76.37      255.65    224.42 o 
   9  16  10      190.31      179.73    224.36 o 
  10  16  10       35.63     -158.97    196.54 o 
  11  16  10     7916.76     7960.27    489.87 o 
  12  16  10      758.30      748.07    247.60 o 
  13  16  10       17.38       -7.80    206.36 o 
  14  16  10       12.59      140.25    185.22 o 
  15  16  10     4378.76     3987.70    537.80 o 
  16  16  10        7.84       45.35    272.86 o 
  17  16  10      536.71     1381.50    399.20 o 
  18  16  10       27.79     -307.82    307.82 o 
   1  17  10     6102.49     5776.53    678.66 o 
   2  17  10     3328.07     2530.22    408.34 o 
   3  17  10     1878.41     1630.51    279.81 o 
   4  17  10      271.02      230.82    220.76 o 
   5  17  10     6776.55     7787.81    478.83 o 
   6  17  10      487.59      464.61    230.29 o 
   7  17  10      683.75      761.50    275.13 o 
   8  17  10      366.85      500.33    262.47 o 
   9  17  10     7910.54     9865.12    590.33 o 
  10  17  10      400.23      844.86    276.14 o 
  11  17  10       98.84      164.81    227.54 o 
  12  17  10      236.28       20.07    342.61 o 
  13  17  10     3592.04     4435.47    415.74 o 
  14  17  10      198.94      282.84    246.31 o 
  15  17  10      244.08       94.60    245.04 o 
  16  17  10        1.16      147.82    388.30 o 
  17  17  10      614.40      763.78    483.53 o 
   0  18  10      397.08      376.12    387.34 o 
   1  18  10     2934.45     2861.16    342.66 o 
   2  18  10        2.51        0.62    225.47 o 
   3  18  10     2985.42     2654.81    341.00 o 
   4  18  10      573.15      436.32    288.72 o 
   5  18  10     1084.60      886.71    250.05 o 
   6  18  10       77.93       47.83    203.69 o 
   7  18  10     2162.43     2718.97    662.46 o 
   8  18  10      560.87      360.29    231.46 o 
   9  18  10        2.12       36.45    323.69 o 
  10  18  10        7.38      125.91    261.08 o 
  11  18  10     1558.79     1506.98    323.42 o 
  12  18  10      179.79      -99.63    231.82 o 
  13  18  10       62.18      293.21    255.01 o 
  14  18  10        4.59     -113.42    234.52 o 
  15  18  10      800.20      689.14    507.26 o 
  16  18  10      111.16        1.15    248.12 o 
   1  19  10     8399.62     8410.46    641.85 o 
   2  19  10       36.62       21.21    199.64 o 
   3  19  10     3151.67     2794.05    584.72 o 
   4  19  10      425.68      315.79    226.06 o 
   5  19  10    10895.34    10770.12    578.87 o 
   6  19  10       99.37      -11.60    246.30 o 
   7  19  10      986.15     1283.32    566.42 o 
   8  19  10       58.69      125.39    340.05 o 
   9  19  10     7151.90     7571.99    900.54 o 
  10  19  10        1.68       -1.14    241.94 o 
  11  19  10       13.66       38.34    256.52 o 
  12  19  10        2.75       24.32    288.26 o 
  13  19  10     4086.09     4630.24    508.22 o 
  14  19  10        0.16        4.14    253.31 o 
  15  19  10       29.52      100.11    262.88 o 
   0  20  10       46.28      508.55    422.93 o 
   1  20  10      533.12      759.01    319.85 o 
   2  20  10      134.89     -224.12    224.12 o 
   3  20  10     1885.51     1544.18    306.15 o 
   4  20  10       70.51      318.41    225.24 o 
   5  20  10       34.23       67.54    225.55 o 
   6  20  10       16.19      189.36    288.94 o 
   7  20  10     1413.74     1396.72    392.63 o 
   8  20  10       81.65       40.51    273.78 o 
   9  20  10       50.46       94.30    264.18 o 
  10  20  10      118.78       19.81    264.82 o 
  11  20  10      716.54      863.51    325.68 o 
  12  20  10       42.09     -208.87    490.27 o 
  13  20  10        2.32     -240.49    240.49 o 
  14  20  10      134.74     -311.35    347.26 o 
   1  21  10     1446.27     1689.42   1238.98 o 
   2  21  10        1.35     -140.81    280.03 o 
   3  21  10     1375.40     1381.34    313.28 o 
   4  21  10      120.47      116.57    232.28 o 
   5  21  10     1895.42     2293.24    356.06 o 
   6  21  10      175.22      183.49    465.10 o 
   7  21  10      151.77     -152.56    280.01 o 
   8  21  10       21.36     -173.35    266.28 o 
   9  21  10     3489.22     3304.47    741.98 o 
  10  21  10        0.05      128.67    285.75 o 
  11  21  10       28.28     -256.84    256.84 o 
  12  21  10       38.02     -185.36    279.56 o 
   0  22  10      235.58      775.96    497.32 o 
   1  22  10     1837.46     2683.42    497.00 o 
   2  22  10       37.03       11.67    287.72 o 
   3  22  10     2983.16     3414.78    520.96 o 
   4  22  10      157.08      325.69    266.65 o 
   5  22  10      229.49     -125.42    311.67 o 
   6  22  10        6.60       -0.05    499.41 o 
   7  22  10     3879.56     3636.72    722.26 o 
   8  22  10       43.02      191.58    321.43 o 
   9  22  10       24.63      155.62    293.89 o 
  10  22  10       49.70     -201.88    302.57 o 
   1  23  10        2.17     -311.99    311.99 o 
   2  23  10      204.96      130.48    360.98 o 
   3  23  10       16.42     -304.83    304.83 o 
   4  23  10        7.61      796.17    522.65 o 
   5  23  10        0.50      105.51    318.04 o 
   6  23  10        3.62     -308.80    308.80 o 
   7  23  10      140.01      -92.83    312.26 o 
   8  23  10       33.14      -59.11    299.99 o 
   0  24  10       21.91      332.83    478.40 o 
   1  24  10     1867.13     1858.81    467.58 o 
   2  24  10        1.51      141.67    330.77 o 
   3  24  10     2542.47     2701.09    666.94 o 
   4  24  10       79.97      413.31    520.09 o 
   5  24  10      391.63      295.49    351.93 o 
   1   1  11    54325.52    54617.47    543.33 o 
   2   1  11     1835.99     1693.11     91.37 o 
   3   1  11    44300.34    44626.77    448.81 o 
   4   1  11     6358.63     6204.77    168.65 o 
   5   1  11    39235.96    38047.49    412.27 o 
   6   1  11    19875.75    20573.77    275.99 o 
   7   1  11     9460.62     9183.17    183.45 o 
   8   1  11     1563.35     1749.29    100.57 o 
   9   1  11    26322.06    26190.25    340.21 o 
  10   1  11     3055.98     3176.77    136.17 o 
  11   1  11      886.36      954.46    102.47 o 
  12   1  11     4200.09     4371.10    201.64 o 
  13   1  11    26626.19    26823.19    518.84 o 
  14   1  11     2038.72     2169.21    162.55 o 
  15   1  11      741.61      788.47    131.28 o 
  16   1  11      895.11      985.95    201.87 o 
  17   1  11     9882.27    10893.64    378.17 o 
  18   1  11     1559.75     1138.53    182.59 o 
  19   1  11      605.99      819.58    180.28 o 
  20   1  11     2617.25     2315.81    236.13 o 
  21   1  11     2550.81     2533.03    256.41 o 
  22   1  11      354.64      283.59    188.02 o 
  23   1  11      754.31     1045.93    225.40 o 
   0   2  11     8158.56     7820.42    253.58 o 
   1   2  11    41521.03    42070.41    450.56 o 
   2   2  11     8680.16     8686.68    200.01 o 
   3   2  11    10152.32     9789.94    183.04 o 
   4   2  11    46857.95    46843.10    449.09 o 
   5   2  11    12975.94    13692.53    216.71 o 
   6   2  11    10859.66    11071.47    258.51 o 
   7   2  11    18206.95    17759.86    264.02 o 
   8   2  11    17121.78    16907.29    267.43 o 
   9   2  11      152.09       25.53     55.38 o 
  10   2  11     9095.63     9086.14    207.76 o 
  11   2  11    15880.17    15897.92    322.78 o 
  12   2  11      665.72      561.99     96.10 o 
  13   2  11     2341.90     2431.96    245.89 o 
  14   2  11     3377.20     2968.24    173.22 o 
  15   2  11     8914.05     8875.83    277.36 o 
  16   2  11      696.64      432.31    129.17 o 
  17   2  11     4892.43     4799.19    259.03 o 
  18   2  11      869.41      483.87    214.56 o 
  19   2  11     1384.16     1563.67    203.60 o 
  20   2  11       20.34      -52.51    149.93 o 
  21   2  11      893.70      856.26    201.68 o 
  22   2  11      858.13      376.79    189.05 o 
  23   2  11      527.35      685.10    210.85 o 
   1   3  11    16476.91    17305.28    264.39 o 
   2   3  11      226.47      188.27     53.00 o 
   3   3  11     5508.79     5385.46    161.90 o 
   4   3  11      700.51      583.44     65.61 o 
   5   3  11     4084.46     4218.32    132.24 o 
   6   3  11     5471.75     5447.44    147.91 o 
   7   3  11        5.54       48.80     50.47 o 
   8   3  11    12967.76    13548.62    225.22 o 
   9   3  11     4281.92     4241.89    137.81 o 
  10   3  11     2976.13     2851.58    158.80 o 
  11   3  11      485.13      283.29     95.08 o 
  12   3  11     1742.66     1561.84    151.92 o 
  13   3  11     3975.35     4349.40    310.92 o 
  14   3  11       16.73      -64.46    134.21 o 
  15   3  11        3.68      -28.94    132.49 o 
  16   3  11       51.12      100.05    149.70 o 
  17   3  11     2306.15     2240.05    284.17 o 
  18   3  11        5.58     -117.52    117.52 o 
  19   3  11      132.49       64.31    139.73 o 
  20   3  11      147.70       15.24    152.85 o 
  21   3  11      517.12      321.75    179.54 o 
  22   3  11       68.63       91.09    179.99 o 
  23   3  11       37.98     -113.69    188.38 o 
   0   4  11     5193.39     5023.34    204.66 o 
   1   4  11    13913.79    13250.77    211.79 o 
   2   4  11       17.16       -3.13     49.33 o 
   3   4  11    42849.79    43489.97    448.27 o 
   4   4  11     7208.16     7165.76    190.81 o 
   5   4  11     7194.69     7463.94    186.11 o 
   6   4  11      447.35      450.17     65.99 o 
   7   4  11    16596.51    16287.78    270.08 o 
   8   4  11    29649.86    30031.40    384.27 o 
   9   4  11      290.00      246.01     86.07 o 
  10   4  11     5729.32     5195.55    235.86 o 
  11   4  11    15672.07    16115.61    363.10 o 
  12   4  11     3619.42     3797.69    214.72 o 
  13   4  11     1912.88     1853.94    243.01 o 
  14   4  11     4262.10     4133.27    300.49 o 
  15   4  11     9369.14     8828.12    412.18 o 
  16   4  11      556.53      567.76    178.21 o 
  17   4  11      838.42     1272.99    242.49 o 
  18   4  11     2111.32     2499.33    304.40 o 
  19   4  11     2180.50     2918.44    336.02 o 
  20   4  11       65.37      249.87    214.84 o 
  21   4  11     1658.63     2087.69    324.99 o 
  22   4  11     1492.72     1476.70    308.16 o 
  23   4  11      925.60     1040.47    300.88 o 
   1   5  11     6095.01     6636.25    207.84 o 
   2   5  11    15415.39    14881.50    246.33 o 
   3   5  11     9733.44    10008.57    206.63 o 
   4   5  11     5323.54     5313.50    158.71 o 
   5   5  11     6881.69     7061.43    252.58 o 
   6   5  11      215.18      227.39     78.65 o 
   7   5  11       77.69      217.07     58.78 o 
   8   5  11     1910.88     2058.59    128.31 o 
   9   5  11    12877.50    13288.29    324.02 o 
  10   5  11      300.56      183.68    100.27 o 
  11   5  11        7.08      -49.21     91.22 o 
  12   5  11       43.56      172.38    100.49 o 
  13   5  11     2112.86     1896.57    219.90 o 
  14   5  11      197.23      361.21    153.17 o 
  15   5  11      235.43      454.92    180.59 o 
  16   5  11     1826.75     1880.27    237.56 o 
  17   5  11      550.52      247.18    193.79 o 
  18   5  11       63.18      184.83    207.26 o 
  19   5  11     1000.38      714.47    232.78 o 
  20   5  11      408.57      111.36    284.22 o 
  21   5  11       92.04      152.14    238.45 o 
  22   5  11       13.41      -93.79    241.68 o 
   0   6  11    23170.72    23828.93    444.06 o 
   1   6  11    15732.19    15189.03    251.28 o 
   2   6  11     6001.89     5760.86    170.89 o 
   3   6  11     3075.35     2986.68    132.25 o 
   4   6  11    13715.46    13232.40    257.34 o 
   5   6  11     8451.09     8352.36    194.83 o 
   6   6  11     3596.95     3446.46    129.59 o 
   7   6  11    27980.68    27755.35    359.01 o 
   8   6  11    11182.35    10865.26    276.68 o 
   9   6  11      251.03      185.72     96.82 o 
  10   6  11     4432.97     4481.63    220.49 o 
  11   6  11     4216.15     4364.63    231.91 o 
  12   6  11     1314.13     1121.24    141.37 o 
  13   6  11       56.42       30.74    141.16 o 
  14   6  11      844.34      961.26    191.46 o 
  15   6  11     6013.08     6004.71    374.57 o 
  16   6  11       87.01       73.40    168.98 o 
  17   6  11      676.45      396.43    193.47 o 
  18   6  11      727.74      556.64    214.34 o 
  19   6  11     2163.97     2406.07    334.44 o 
  20   6  11      207.22      358.80    228.62 o 
  21   6  11     1022.69      971.77    296.60 o 
  22   6  11      469.16      264.76    254.21 o 
   1   7  11    34376.46    33190.97    395.45 o 
   2   7  11    26070.49    26285.30    406.69 o 
   3   7  11    20568.31    20681.32    321.10 o 
   4   7  11     1370.22     1194.56    103.26 o 
   5   7  11    57354.72    58597.21    792.58 o 
   6   7  11     6544.92     6610.61    180.44 o 
   7   7  11     1815.27     1724.63    109.94 o 
   8   7  11     2605.42     2803.50    168.74 o 
   9   7  11    27029.50    26789.70    494.09 o 
  10   7  11    12656.90    12705.32    519.65 o 
  11   7  11      115.59      -25.92    117.61 o 
  12   7  11     4472.14     4264.07    272.25 o 
  13   7  11    12494.67    13308.26    613.87 o 
  14   7  11     1880.75     1812.09    380.23 o 
  15   7  11      209.70      -73.17    147.55 o 
  16   7  11     4050.04     3957.17    331.32 o 
  17   7  11     7678.10     7807.90    588.41 o 
  18   7  11       78.14      213.49    194.37 o 
  19   7  11     1480.08      817.69    255.54 o 
  20   7  11     2028.48     2028.86    334.76 o 
  21   7  11     1769.78     1750.42    333.94 o 
  22   7  11        0.28      -90.32    246.71 o 
   0   8  11     7922.76     8326.03    274.51 o 
   1   8  11      242.67      239.41     71.75 o 
   2   8  11     1137.26     1129.53     94.67 o 
   3   8  11     2890.62     2772.41    160.41 o 
   4   8  11     1426.65     1483.20    109.36 o 
   5   8  11     1151.74      924.32     95.99 o 
   6   8  11      702.50      544.38     81.47 o 
   7   8  11      332.68      396.00     86.51 o 
   8   8  11      406.05      452.36     85.99 o 
   9   8  11      732.18      677.29    152.34 o 
  10   8  11      622.89      470.97    133.48 o 
  11   8  11     4928.76     4730.36    277.40 o 
  12   8  11     2204.95     2012.44    201.12 o 
  13   8  11      721.99      602.34    189.69 o 
  14   8  11     1272.61     1511.84    342.89 o 
  15   8  11      996.50      967.92    229.89 o 
  16   8  11      389.21      518.65    225.27 o 
  17   8  11      382.22      -42.53    193.89 o 
  18   8  11      327.28      199.72    200.88 o 
  19   8  11       88.76      264.17    225.99 o 
  20   8  11       54.11      -31.39    222.18 o 
  21   8  11       51.94       30.37    249.95 o 
  22   8  11        0.95      158.54    308.61 o 
   1   9  11    13231.30    13212.34    295.73 o 
   2   9  11     3295.48     3257.15    155.81 o 
   3   9  11     5887.78     5569.82    188.31 o 
   4   9  11      404.07      352.81     81.21 o 
   5   9  11    16716.04    17489.26    318.48 o 
   6   9  11     5644.07     5603.44    247.33 o 
   7   9  11     1959.33     1656.88    164.52 o 
   8   9  11       15.87     -112.57    116.01 o 
   9   9  11    10521.25    10879.45    487.22 o 
  10   9  11     2770.88     3271.99    306.52 o 
  11   9  11      206.07      169.17    146.63 o 
  12   9  11     4095.28     3385.45    393.86 o 
  13   9  11     6291.81     6787.97    624.30 o 
  14   9  11      316.50      357.28    252.99 o 
  15   9  11     1990.98     1447.97    766.35 o 
  16   9  11     1453.28     1432.47    518.16 o 
  17   9  11     2546.22     2318.15    392.14 o 
  18   9  11      329.90      361.74    248.29 o 
  19   9  11     1489.56     1534.47    503.58 o 
  20   9  11      791.72     1604.85    371.36 o 
  21   9  11      834.72      445.28    526.82 o 
   0  10  11    22503.39    22420.42    509.96 o 
   1  10  11     3154.19     3380.39    182.46 o 
   2  10  11       11.85      -62.43     78.55 o 
   3  10  11    13111.81    12973.87    296.27 o 
   4  10  11     8826.00     9039.97    251.96 o 
   5  10  11      525.68      348.93    121.13 o 
   6  10  11     1858.98     1633.51    169.93 o 
   7  10  11    17903.67    18084.64    429.48 o 
   8  10  11      631.26      594.40    129.66 o 
   9  10  11     1240.70     1222.09    138.47 o 
  10  10  11      650.74     1189.81    268.44 o 
  11  10  11     7649.58     7164.67    537.47 o 
  12  10  11     2810.06     3201.42    883.06 o 
  13  10  11      813.24      941.12    426.78 o 
  14  10  11     4382.95     4495.88    468.10 o 
  15  10  11     3178.32     2983.06    747.27 o 
  16  10  11       25.81      -14.73    247.88 o 
  17  10  11     2603.02     2341.63    380.00 o 
  18  10  11      932.09      888.91    344.73 o 
  19  10  11      965.32     1482.15    367.14 o 
  20  10  11       50.37     -240.70    261.63 o 
  21  10  11     1199.84     1102.30    349.45 o 
   1  11  11     2323.41     2252.68    226.53 o 
   2  11  11      525.14      475.96    129.15 o 
   3  11  11     2365.22     2590.02    189.26 o 
   4  11  11      452.05      219.59    121.13 o 
   5  11  11     2257.90     2201.10    218.02 o 
   6  11  11      592.80      680.85    158.94 o 
   7  11  11     1725.31     1782.75    247.50 o 
   8  11  11      511.69      637.11    161.55 o 
   9  11  11     3125.59     3316.98    598.47 o 
  10  11  11      392.25      370.31    220.27 o 
  11  11  11     1342.05     1145.89    278.24 o 
  12  11  11      115.04      382.69    237.00 o 
  13  11  11      484.05      153.87    234.29 o 
  14  11  11      175.20      -81.13    207.67 o 
  15  11  11       35.19      127.41    255.61 o 
  16  11  11      215.32     -105.44    245.12 o 
  17  11  11      440.42      483.15    275.13 o 
  18  11  11       26.26       43.20    273.60 o 
  19  11  11        0.28       43.28    284.57 o 
  20  11  11        6.03      193.98    331.35 o 
   0  12  11     6171.51     6042.80    422.42 o 
   1  12  11    11838.73    11205.28    368.41 o 
   2  12  11       81.01        0.29    138.87 o 
   3  12  11    27455.73    25786.61    878.79 o 
   4  12  11     9717.70    10493.77    404.45 o 
   5  12  11    13495.73    13830.92    601.19 o 
   6  12  11     3009.57     2603.51    234.80 o 
   7  12  11    27201.56    27627.54   1071.55 o 
   8  12  11      301.03      257.13    190.67 o 
   9  12  11     3173.43     2984.90    410.54 o 
  10  12  11      224.04      -20.18    129.77 o 
  11  12  11    23801.44    24754.47    947.07 o 
  12  12  11     2392.69     2200.66    347.00 o 
  13  12  11      820.39      542.61    280.88 o 
  14  12  11     3105.60     3227.11    429.28 o 
  15  12  11     6402.58     7623.40    707.35 o 
  16  12  11     1193.42      877.62    318.88 o 
  17  12  11     1058.60      951.13    325.91 o 
  18  12  11      844.17     1215.98    359.66 o 
  19  12  11     3406.43     3149.21    478.17 o 
  20  12  11        2.53     -137.99    265.44 o 
   1  13  11    15161.75    15173.39    639.54 o 
   2  13  11     7973.20     9264.82    653.08 o 
   3  13  11     2079.92     1891.99    338.40 o 
   4  13  11      636.03      391.92    388.22 o 
   5  13  11     8572.89     9196.44    454.20 o 
   6  13  11     4839.47     5478.87    389.78 o 
   7  13  11     3800.26     3992.82    283.30 o 
   8  13  11     2305.41     2361.89    258.40 o 
   9  13  11    11944.19    12141.29    596.07 o 
  10  13  11       54.95      261.03    208.52 o 
  11  13  11     1006.93      916.43    258.09 o 
  12  13  11     1577.07     1654.60    183.11 o 
  13  13  11     6601.62     6913.96    672.07 o 
  14  13  11        7.37      -79.27    248.86 o 
  15  13  11      182.60     -148.46    252.93 o 
  16  13  11      954.91      920.22    308.77 o 
  17  13  11     1577.95     1762.68    407.81 o 
  18  13  11       41.89      129.45    286.80 o 
  19  13  11      173.87     -160.38    288.25 o 
   0  14  11     4043.52     4069.82    430.66 o 
   1  14  11      269.41      258.88    178.49 o 
   2  14  11        0.46     -121.63    179.74 o 
   3  14  11     1871.10     1729.50    261.23 o 
   4  14  11     3082.03     3000.37    316.43 o 
   5  14  11      201.26      117.50    258.81 o 
   6  14  11       44.50     -161.50    161.50 o 
   7  14  11     1019.09     1001.05    205.72 o 
   8  14  11      122.30       56.12    175.88 o 
   9  14  11       24.65      118.62    178.01 o 
  10  14  11     1073.84     1110.99    217.25 o 
  11  14  11     3071.95     3279.67    632.15 o 
  12  14  11      966.65      690.27    259.02 o 
  13  14  11      649.56      494.83    212.28 o 
  14  14  11      826.31      540.02    315.68 o 
  15  14  11       71.97     -248.99    248.99 o 
  16  14  11       39.28      345.13    574.60 o 
  17  14  11      174.41      233.87    303.17 o 
  18  14  11      183.98      355.56    329.14 o 
  19  14  11      324.17      630.49    357.29 o 
   1  15  11    18031.14    17524.44    704.95 o 
   2  15  11     4679.45     4457.86    379.17 o 
   3  15  11     1128.73     1288.68    483.62 o 
   4  15  11       17.81      -64.73    180.64 o 
   5  15  11    14264.31    13911.34    562.42 o 
   6  15  11     3805.94     4099.87    360.23 o 
   7  15  11     1303.95      636.22    220.55 o 
   8  15  11     1705.69     1639.53    300.57 o 
   9  15  11     9136.95     9228.09   1210.76 o 
  10  15  11      763.68      247.95    205.90 o 
  11  15  11        4.71       -3.73    168.11 o 
  12  15  11     1162.56      846.98    215.04 o 
  13  15  11     4946.87     5725.62    419.94 o 
  14  15  11     1003.69      875.24    352.07 o 
  15  15  11      352.51      399.57    294.71 o 
  16  15  11     1149.41     1361.31    365.37 o 
  17  15  11     1917.97     2022.00    578.13 o 
  18  15  11      120.08      269.18    430.47 o 
   0  16  11       37.58      180.52    350.15 o 
   1  16  11      249.97      213.07    206.30 o 
   2  16  11       30.32      148.81    184.08 o 
   3  16  11       77.65      -35.50    189.40 o 
   4  16  11     1548.54     1165.26    244.90 o 
   5  16  11       21.83       93.84    211.45 o 
   6  16  11      137.75      -38.04    180.85 o 
   7  16  11      630.21      512.45    242.32 o 
   8  16  11      137.16      382.92    242.91 o 
   9  16  11       15.40     -199.62    199.62 o 
  10  16  11      239.66      325.83    242.23 o 
  11  16  11       40.36      -87.72    261.17 o 
  12  16  11      140.16      263.76    221.65 o 
  13  16  11      128.73      351.39    228.39 o 
  14  16  11      146.94      406.53    227.56 o 
  15  16  11      206.02      110.55    289.37 o 
  16  16  11       57.02      128.71    334.76 o 
  17  16  11      427.96      372.95    510.47 o 
   1  17  11     8179.63     8550.27    508.68 o 
   2  17  11     2492.95     2808.36    331.31 o 
   3  17  11     3539.77     3522.12    422.67 o 
   4  17  11       18.99      125.87    219.80 o 
   5  17  11     8866.45     8883.73    694.50 o 
   6  17  11      352.27      256.75    279.92 o 
   7  17  11     1065.70     1116.13    303.04 o 
   8  17  11      290.00      -24.17    393.11 o 
   9  17  11     6548.06     6736.91    689.39 o 
  10  17  11      697.39      984.57    279.71 o 
  11  17  11        2.24     -198.40    198.40 o 
  12  17  11      608.08      574.11    288.26 o 
  13  17  11     4294.47     4411.97    407.74 o 
  14  17  11      218.74      100.64    243.38 o 
  15  17  11        7.16      256.04    244.88 o 
  16  17  11      362.77      735.24    463.33 o 
   0  18  11     7708.14     8144.42    879.53 o 
   1  18  11     3286.80     3243.87    438.37 o 
   2  18  11       98.99      150.06    208.48 o 
   3  18  11     7670.10     8139.43    511.46 o 
   4  18  11     5104.90     4571.26    402.72 o 
   5  18  11      861.70      658.09    238.28 o 
   6  18  11      671.21      611.67    245.92 o 
   7  18  11     7414.92     7699.95    583.87 o 
   8  18  11     1599.49     1427.26    363.61 o 
   9  18  11       50.31      -23.42    233.61 o 
  10  18  11      848.75      741.36    277.74 o 
  11  18  11     4119.28     3949.06    442.83 o 
  12  18  11     1288.38     1158.22    314.45 o 
  13  18  11       83.79       71.22    277.04 o 
  14  18  11     1446.05     1899.42    347.85 o 
  15  18  11     2667.32     2237.24    377.12 o 
   1  19  11      545.15      350.24    584.70 o 
   2  19  11      358.94      228.08    433.35 o 
   3  19  11      667.65      576.06    245.30 o 
   4  19  11       32.31       74.95    222.18 o 
   5  19  11      164.12       95.50    233.12 o 
   6  19  11      385.64      122.32    397.92 o 
   7  19  11      102.69     -222.79    222.79 o 
   8  19  11       78.34     -195.90    244.93 o 
   9  19  11      156.12      118.43    265.82 o 
  10  19  11      220.46     -132.02    259.33 o 
  11  19  11       74.26     -236.04    239.21 o 
  12  19  11      345.02      393.98    285.84 o 
  13  19  11        9.68      -74.53    267.35 o 
  14  19  11       15.54     -132.84    248.91 o 
   0  20  11      854.45      497.32    424.22 o 
   1  20  11     3122.83     3038.86    669.51 o 
   2  20  11      242.31     -150.94    331.71 o 
   3  20  11     4069.51     4568.16    445.96 o 
   4  20  11     1234.12     1203.96    293.60 o 
   5  20  11      539.48      847.38    250.41 o 
   6  20  11       33.78      -83.30    267.30 o 
   7  20  11     3917.91     4484.69    512.06 o 
   8  20  11      577.35      782.72    320.75 o 
   9  20  11      213.47      431.22    295.64 o 
  10  20  11      149.85      189.43    288.53 o 
  11  20  11     3135.37     2422.97    415.95 o 
  12  20  11      476.68      778.52    317.24 o 
  13  20  11      120.28      235.59    335.24 o 
   1  21  11     3021.71     2559.29    447.07 o 
   2  21  11     1945.51     1761.61    680.25 o 
   3  21  11      374.69       99.85    323.24 o 
   4  21  11      111.35     -217.28    217.28 o 
   5  21  11     2957.70     3031.36    472.30 o 
   6  21  11     1203.28      662.16    427.74 o 
   7  21  11        1.78      135.94    299.02 o 
   8  21  11      432.36        9.55    297.30 o 
   9  21  11     1614.80      776.58    351.03 o 
  10  21  11      724.54      631.03    334.93 o 
  11  21  11       54.30        0.62    427.90 o 
   0  22  11      189.43      243.05    454.04 o 
   1  22  11     1245.35     1596.11    415.98 o 
   2  22  11      104.60       13.73    309.61 o 
   3  22  11      558.57      343.68    343.31 o 
   4  22  11      260.29      670.04    347.21 o 
   5  22  11      268.89      241.65    307.64 o 
   6  22  11      101.12      138.80    285.67 o 
   7  22  11      597.74      154.85    336.84 o 
   8  22  11      173.53       83.44    316.32 o 
   9  22  11       96.47      414.81    327.22 o 
  10  22  11      179.40      111.21    310.25 o 
   1  23  11     1719.96     1422.54    459.40 o 
   2  23  11     1205.16      858.94    396.62 o 
   3  23  11      906.39      900.47    371.02 o 
   4  23  11      294.28      483.21    494.76 o 
   5  23  11     2505.89     1459.58    577.80 o 
   6  23  11      516.69      328.76    356.53 o 
   7  23  11      229.76      482.16    386.54 o 
   0  24  11      467.88      -72.15    590.95 o 
   1  24  11      105.47     -317.08    317.08 o 
   2  24  11       88.83      553.43    363.81 o 
   3  24  11      202.59       76.38    371.14 o 
   4  24  11      699.49      959.37    558.57 o 
   0   0  12    12505.39    11698.79    505.31 o 
   1   0  12    18016.84    18075.15    378.33 o 
   2   0  12     6613.49     7435.98    246.69 o 
   3   0  12    21404.75    22024.72    642.23 o 
   4   0  12    64353.61    67132.00   1054.36 o 
   5   0  12       43.14        2.31     76.15 o 
   6   0  12     9707.18     9454.11    380.51 o 
   7   0  12    19702.82    20555.60    420.44 o 
   8   0  12    38418.65    39313.46    678.55 o 
   9   0  12     3301.62     3640.22    466.21 o 
  10   0  12     2969.08     2900.61    184.81 o 
  11   0  12    22363.70    21736.28    690.54 o 
  12   0  12    11251.52    12945.57    791.52 o 
  13   0  12      119.51      -82.38    155.90 o 
  14   0  12     7661.99     7397.73    385.01 o 
  15   0  12     5535.31     6034.80    436.55 o 
  16   0  12     4421.67     4148.21    896.53 o 
  17   0  12     3144.43     3260.17    348.46 o 
  18   0  12     4754.95     3831.57    384.32 o 
  19   0  12       18.58      -93.64    213.36 o 
  20   0  12     1267.82     1111.01    285.34 o 
  21   0  12      117.60      126.24    254.01 o 
  22   0  12     3862.27     3978.03    451.18 o 
  23   0  12      200.45      -16.72    296.32 o 
   1   1  12       99.53       93.53     51.82 o 
   2   1  12    29191.35    28868.57    360.40 o 
   3   1  12     2013.75     2160.93    116.64 o 
   4   1  12    13794.13    14393.81    262.55 o 
   5   1  12     5542.33     5640.51    181.70 o 
   6   1  12    13109.37    12733.27    254.53 o 
   7   1  12      554.47      476.79     71.83 o 
   8   1  12     1471.02     1300.21     95.59 o 
   9   1  12     1834.55     1840.20    109.26 o 
  10   1  12     6215.91     6481.53    196.84 o 
  11   1  12       49.67      142.09    110.35 o 
  12   1  12     6388.93     6183.65    293.33 o 
  13   1  12      957.33      961.64    141.78 o 
  14   1  12      900.14      710.89    131.67 o 
  15   1  12      743.37      804.95    147.21 o 
  16   1  12     2465.57     2210.92    207.36 o 
  17   1  12      273.29      380.02    148.83 o 
  18   1  12      128.08      203.40    150.52 o 
  19   1  12      180.50        5.88    147.69 o 
  20   1  12     3081.04     2813.58    268.30 o 
  21   1  12       44.50      223.61    181.75 o 
  22   1  12       19.88       87.33    179.45 o 
  23   1  12        1.54      148.51    210.22 o 
   0   2  12    10613.53    10712.20    294.18 o 
   1   2  12     8148.22     8097.68    177.58 o 
   2   2  12       23.67      -11.11     51.54 o 
   3   2  12    12651.69    12283.33    222.93 o 
   4   2  12     3812.50     3701.08    129.45 o 
   5   2  12      311.12      396.16     65.56 o 
   6   2  12     8483.18     8858.33    183.59 o 
   7   2  12     6070.51     6139.92    218.52 o 
   8   2  12    16690.01    16977.50    279.57 o 
   9   2  12     4441.85     4543.12    186.69 o 
  10   2  12     5900.03     5981.03    198.27 o 
  11   2  12     7285.90     7218.10    249.43 o 
  12   2  12      548.36      636.92    165.92 o 
  13   2  12      667.03      806.64    126.66 o 
  14   2  12     5281.53     5070.29    258.83 o 
  15   2  12     4699.34     4534.50    256.38 o 
  16   2  12      289.63      280.22    144.31 o 
  17   2  12     2336.38     1983.59    202.33 o 
  18   2  12     1339.99     1225.77    181.51 o 
  19   2  12      492.76      627.33    178.07 o 
  20   2  12       93.47       30.55    223.26 o 
  21   2  12      554.80      354.86    182.46 o 
  22   2  12     1163.35      847.31    220.24 o 
  23   2  12      667.92     1022.25    231.07 o 
   1   3  12    11158.32    11192.62    216.10 o 
   2   3  12    41860.23    42009.38    478.15 o 
   3   3  12     5447.43     5458.83    159.92 o 
   4   3  12    11465.46    11423.70    205.56 o 
   5   3  12    13792.70    13756.52    240.77 o 
   6   3  12    33220.67    34031.80    414.89 o 
   7   3  12      161.38       53.96     72.27 o 
   8   3  12     7682.12     7337.57    192.89 o 
   9   3  12     6224.98     6169.18    202.63 o 
  10   3  12     6439.33     6712.83    233.37 o 
  11   3  12      379.09      289.86     91.35 o 
  12   3  12     8650.88     8069.93    259.21 o 
  13   3  12     5240.67     5360.68    446.80 o 
  14   3  12      707.85      646.54    173.89 o 
  15   3  12      350.07      483.42    164.71 o 
  16   3  12     6637.12     6623.71    280.19 o 
  17   3  12     3123.98     2677.16    209.73 o 
  18   3  12      240.91      104.26    147.72 o 
  19   3  12      685.26      609.76    164.14 o 
  20   3  12     4252.84     4412.25    295.34 o 
  21   3  12      756.66      799.09    200.60 o 
  22   3  12       77.36      205.70    192.52 o 
   0   4  12    16812.16    17487.10    410.35 o 
   1   4  12     1221.07     1243.12     91.57 o 
   2   4  12     4566.75     4466.72    155.56 o 
   3   4  12       40.93      132.95     61.02 o 
   4   4  12     6097.03     6782.98    183.12 o 
   5   4  12      742.94      707.60     78.76 o 
   6   4  12     1404.65     1439.55    101.79 o 
   7   4  12     1003.07     1043.08     95.67 o 
   8   4  12     1189.26     1051.88     94.10 o 
   9   4  12      499.94      530.52    109.11 o 
  10   4  12      128.17      160.65     76.29 o 
  11   4  12     1524.39     1297.93    158.26 o 
  12   4  12      253.76      275.79    126.22 o 
  13   4  12      801.12      833.27    185.08 o 
  14   4  12        5.18     -128.23    128.23 o 
  15   4  12       27.43       58.89    177.35 o 
  16   4  12      303.60      172.71    188.52 o 
  17   4  12       32.37     -167.76    167.76 o 
  18   4  12        0.93      127.06    209.48 o 
  19   4  12      407.75      581.25    241.82 o 
  20   4  12       52.41      -99.73    210.47 o 
  21   4  12      166.38      236.35    242.32 o 
  22   4  12        0.19       89.34    249.07 o 
   1   5  12    21200.36    21011.73    325.17 o 
   2   5  12    31829.99    30618.60    428.09 o 
   3   5  12       53.35       22.46     62.05 o 
   4   5  12      116.06       17.07     63.10 o 
   5   5  12    15476.19    15599.10    271.62 o 
   6   5  12    25058.89    24891.98    457.00 o 
   7   5  12     1098.39     1136.67    109.10 o 
   8   5  12    10650.18    10158.81    256.08 o 
   9   5  12     6023.44     6166.52    198.75 o 
  10   5  12    14794.13    15411.02    365.72 o 
  11   5  12       95.24      -23.90    103.32 o 
  12   5  12     4426.41     4104.20    246.96 o 
  13   5  12     1809.95     1768.03    220.05 o 
  14   5  12     4088.92     3956.20    307.90 o 
  15   5  12      304.43      459.69    186.29 o 
  16   5  12     6447.42     7368.65    458.67 o 
  17   5  12      763.97      319.91    199.20 o 
  18   5  12      553.99     1057.93    258.55 o 
  19   5  12     1479.00     1830.26    314.81 o 
  20   5  12     3920.20     4419.54    423.85 o 
  21   5  12      729.51      356.59    254.28 o 
  22   5  12       43.87      158.98    265.02 o 
   0   6  12    56922.72    57786.83    831.35 o 
   1   6  12     4990.50     5079.68    162.29 o 
   2   6  12     1869.50     2000.74    139.13 o 
   3   6  12     3037.52     3099.28    141.85 o 
   4   6  12    83551.37    83602.96    900.15 o 
   5   6  12     5884.40     5771.98    185.84 o 
   6   6  12     9944.50     9486.69    218.55 o 
   7   6  12     5210.50     5065.47    212.83 o 
   8   6  12    19327.04    19096.69    607.18 o 
   9   6  12      864.39      802.88     87.28 o 
  10   6  12     6203.08     6064.17    258.03 o 
  11   6  12     3793.50     3773.00    257.65 o 
  12   6  12    18208.54    17317.57    619.57 o 
  13   6  12     2737.99     2000.54    238.71 o 
  14   6  12    11726.21    10836.89    463.31 o 
  15   6  12     1098.82     1198.66    218.87 o 
  16   6  12      217.83      263.06    176.42 o 
  17   6  12      363.22      464.11    211.49 o 
  18   6  12     4588.09     5708.10    503.86 o 
  19   6  12     1087.15     1399.66    296.40 o 
  20   6  12      295.35      274.57    247.23 o 
  21   6  12      316.38      128.65    238.70 o 
  22   6  12     1470.42     1203.06    318.61 o 
   1   7  12     3023.98     2832.77    147.51 o 
   2   7  12     2464.17     2429.53    132.36 o 
   3   7  12       28.21       -0.36     65.53 o 
   4   7  12      123.68       69.98     74.48 o 
   5   7  12      578.14      507.96     87.64 o 
   6   7  12      947.26      961.87     98.26 o 
   7   7  12       76.53      111.81    112.25 o 
   8   7  12      463.93      478.55     86.72 o 
   9   7  12     1011.52     1179.73    205.49 o 
  10   7  12        5.58     -117.63    117.63 o 
  11   7  12      988.35      967.55    210.35 o 
  12   7  12     5138.62     5534.31    346.77 o 
  13   7  12     1970.74     2286.21    246.69 o 
  14   7  12      516.96      803.36    187.88 o 
  15   7  12        1.13      113.70    190.08 o 
  16   7  12       26.21       35.35    197.11 o 
  17   7  12        4.13     -178.02    178.02 o 
  18   7  12        0.62       73.09    216.30 o 
  19   7  12      117.58      163.99    243.63 o 
  20   7  12        3.80     -220.22    220.22 o 
  21   7  12       23.69      -16.29    243.25 o 
  22   7  12       11.22     -106.20    269.60 o 
   0   8  12    37582.29    37620.85    687.09 o 
   1   8  12     5191.01     5006.96    179.46 o 
   2   8  12      447.94      602.11     90.67 o 
   3   8  12     6310.91     6782.65    213.66 o 
   4   8  12    25271.98    24457.00    401.30 o 
   5   8  12     6637.81     6944.47    210.53 o 
   6   8  12     1770.85     1734.25    142.89 o 
   7   8  12    11748.95    11637.35    417.92 o 
   8   8  12     9229.17     8657.89    395.16 o 
   9   8  12        5.42      107.66    100.76 o 
  10   8  12     7355.59     7020.08    641.45 o 
  11   8  12     4077.28     3546.85    779.81 o 
  12   8  12     8878.04     8925.66    583.80 o 
  13   8  12       93.25      -74.94    215.63 o 
  14   8  12     9058.80     9260.52    604.89 o 
  15   8  12     2567.49     1791.16    332.49 o 
  16   8  12      367.37        4.58    194.97 o 
  17   8  12      554.82      491.88    230.99 o 
  18   8  12     4176.27     4257.83    522.91 o 
  19   8  12     1896.02     1516.31    358.24 o 
  20   8  12      229.00      597.17    303.29 o 
  21   8  12      393.52      530.33    477.12 o 
   1   9  12     1787.05     1871.19    126.94 o 
   2   9  12    11077.44    11039.89    314.66 o 
   3   9  12     2844.38     2779.39    163.41 o 
   4   9  12      699.35      717.75    113.56 o 
   5   9  12     1285.51     1355.28    142.95 o 
   6   9  12     4441.91     4683.65    238.65 o 
   7   9  12      331.69      268.67    125.15 o 
   8   9  12     8711.06     8067.36    338.26 o 
   9   9  12      433.35      132.10    173.45 o 
  10   9  12     6645.17     6413.58    491.04 o 
  11   9  12      450.59      234.33    214.64 o 
  12   9  12     3943.71     3800.62   1053.64 o 
  13   9  12      291.11      358.87    531.79 o 
  14   9  12      262.76      708.88    272.39 o 
  15   9  12      131.21       -0.74    238.95 o 
  16   9  12     1752.96     2201.97    454.20 o 
  17   9  12      860.49      710.28    496.36 o 
  18   9  12       82.01      -59.45    250.00 o 
  19   9  12      206.46      250.55    293.87 o 
  20   9  12      854.41      884.12    333.26 o 
  21   9  12       74.40      357.85    301.89 o 
   0  10  12    35723.81    35160.63    878.19 o 
   1  10  12     2818.81     2326.73    183.37 o 
   2  10  12      348.81      301.90    122.01 o 
   3  10  12      978.95     1105.10    142.46 o 
   4  10  12    14220.53    14113.47    355.14 o 
   5  10  12     2599.54     2615.19    243.07 o 
   6  10  12      435.99      172.11    240.04 o 
   7  10  12     5092.88     4544.90    272.03 o 
   8  10  12     4913.67     4742.73    414.75 o 
   9  10  12       31.96      -36.50    191.75 o 
  10  10  12     2491.62     2581.17    267.01 o 
  11  10  12     8834.99     7314.07    551.52 o 
  12  10  12     1650.90     1594.01    327.38 o 
  13  10  12      116.77        7.58    243.21 o 
  14  10  12     1607.80     2139.97    362.08 o 
  15  10  12     1841.41     1157.80    571.71 o 
  16  10  12     4255.50     3872.26    687.95 o 
  17  10  12      295.60       39.10    471.67 o 
  18  10  12     1816.33     1096.91    337.55 o 
  19  10  12      508.73      520.42    330.16 o 
  20  10  12        0.53      206.68    295.14 o 
  21  10  12      201.35      553.44    477.76 o 
   1  11  12     9275.51     9014.99    344.50 o 
   2  11  12    27611.78    27372.44    701.05 o 
   3  11  12     6692.21     7144.65    377.63 o 
   4  11  12     1531.36     1446.26    334.19 o 
   5  11  12    11070.65    11020.90    606.69 o 
   6  11  12    18056.63    17899.74    500.00 o 
   7  11  12     2426.10     2739.26    424.40 o 
   8  11  12     8097.00     8252.14    377.46 o 
   9  11  12     9407.30     8642.38    369.42 o 
  10  11  12     6591.86     7241.83    323.77 o 
  11  11  12      490.40      339.80    597.20 o 
  12  11  12     9743.85     9717.77    809.47 o 
  13  11  12     2552.56     2516.27    377.36 o 
  14  11  12     1930.04     2076.65    376.39 o 
  15  11  12     1040.51      860.64    507.10 o 
  16  11  12     5202.34     6596.07    884.66 o 
  17  11  12     2619.74     2474.88    618.37 o 
  18  11  12      672.03      806.68    333.98 o 
  19  11  12      184.76      141.06    292.89 o 
  20  11  12     2473.45     2753.72    531.63 o 
   0  12  12     4593.50     4574.59    359.47 o 
   1  12  12      144.57      117.79    160.33 o 
   2  12  12      153.91       11.09    144.02 o 
   3  12  12      144.72       97.11    161.81 o 
   4  12  12     1386.16     1401.83    276.21 o 
   5  12  12      291.98      281.48    167.34 o 
   6  12  12     3805.68     4215.34    290.42 o 
   7  12  12     1701.62     1736.23    360.58 o 
   8  12  12      767.66      762.19    192.67 o 
   9  12  12        5.50       67.15    202.50 o 
  10  12  12       25.41      155.01    148.34 o 
  11  12  12      173.44      252.71    221.81 o 
  12  12  12     2214.54     1967.39    368.01 o 
  13  12  12        0.31       81.37    236.59 o 
  14  12  12     1338.29     1222.53    548.79 o 
  15  12  12       17.13      232.01    273.59 o 
  16  12  12       30.33      -31.74    236.82 o 
  17  12  12        0.22      -31.02    292.52 o 
  18  12  12      317.09      493.19    324.33 o 
  19  12  12        0.30      164.97    291.18 o 
  20  12  12        9.80     -156.15    446.02 o 
   1  13  12     4360.31     4407.11    343.50 o 
   2  13  12    16151.61    15951.50    579.62 o 
   3  13  12     3691.23     3364.14    333.70 o 
   4  13  12      206.12      147.69    180.34 o 
   5  13  12     1198.24     1415.87    219.87 o 
   6  13  12    12810.00    13178.95    463.84 o 
   7  13  12      159.20      -13.93    151.62 o 
   8  13  12     3956.19     4766.60    342.76 o 
   9  13  12     2603.47     2363.59    258.57 o 
  10  13  12     2965.78     3326.91    279.44 o 
  11  13  12      570.01      343.91    170.71 o 
  12  13  12     4177.98     4230.95    517.18 o 
  13  13  12     1632.88     1212.67    328.56 o 
  14  13  12     1612.85     1654.86    413.95 o 
  15  13  12      339.94      393.30    301.78 o 
  16  13  12     1957.05     2098.64    420.75 o 
  17  13  12     1307.38     1534.64    381.30 o 
  18  13  12      594.21      600.71    517.68 o 
  19  13  12      265.08      461.44    347.40 o 
   0  14  12    25428.62    24504.76   1305.03 o 
   1  14  12      850.38     1037.84    480.57 o 
   2  14  12      662.64      595.15    225.96 o 
   3  14  12     1653.38     1972.76    283.99 o 
   4  14  12    23011.31    22555.76    701.96 o 
   5  14  12      818.43      681.65    220.33 o 
   6  14  12     5252.16     5560.52    386.83 o 
   7  14  12     6706.03     6026.78    507.60 o 
   8  14  12     4395.75     5198.01    372.36 o 
   9  14  12      176.47     -165.84    165.84 o 
  10  14  12     3861.11     4356.72    533.22 o 
  11  14  12     2488.28     2321.48    314.25 o 
  12  14  12     3461.20     3976.82    605.79 o 
  13  14  12      387.83      177.77    166.85 o 
  14  14  12     3206.58     3086.16    455.52 o 
  15  14  12     1137.23     1417.97    389.69 o 
  16  14  12      614.47      464.47    321.90 o 
  17  14  12      334.31      691.04    325.19 o 
  18  14  12     1719.31     2021.68    449.09 o 
   1  15  12       71.08      177.43    202.97 o 
   2  15  12      116.73     -182.03    182.03 o 
   3  15  12     1449.51     1108.11    464.88 o 
   4  15  12      430.37      100.25    194.04 o 
   5  15  12      867.16      720.32    233.42 o 
   6  15  12      256.78       46.27    335.81 o 
   7  15  12       50.61      -88.03    215.28 o 
   8  15  12       88.80     -161.71    206.51 o 
   9  15  12       17.40       53.73    215.57 o 
  10  15  12       77.77     -142.73    236.62 o 
  11  15  12      424.58      527.92    204.94 o 
  12  15  12      228.46       80.84    184.81 o 
  13  15  12       24.42      -62.48    184.23 o 
  14  15  12       55.72       45.24    183.46 o 
  15  15  12       66.24       72.41    324.49 o 
  16  15  12        1.13       78.76    304.23 o 
  17  15  12       51.94       71.06    290.78 o 
  18  15  12       86.72      248.16    463.65 o 
   0  16  12    11631.03    11525.32    951.04 o 
   1  16  12     3823.88     4552.75    494.87 o 
   2  16  12       31.62       35.70    199.72 o 
   3  16  12     3319.39     3293.58    350.37 o 
   4  16  12     6658.13     6967.33    480.07 o 
   5  16  12     2464.10     2575.79    463.98 o 
   6  16  12      533.09      318.77    224.20 o 
   7  16  12     3060.29     2046.71    343.53 o 
   8  16  12     3673.43     3558.68   1389.04 o 
   9  16  12        0.51       32.74    224.26 o 
  10  16  12     2163.76     1583.93    746.95 o 
  11  16  12     2541.25     2747.98    412.99 o 
  12  16  12     3605.30     3854.41    388.98 o 
  13  16  12      147.28      344.47    239.24 o 
  14  16  12     3198.81     3140.31    607.79 o 
  15  16  12     1389.30     1795.11    499.23 o 
  16  16  12      633.80      747.39    343.93 o 
  17  16  12       65.91      -97.66    310.68 o 
   1  17  12     2200.30     2016.87    384.05 o 
   2  17  12     5493.66     5854.03   1057.25 o 
   3  17  12       32.26      116.11    220.78 o 
   4  17  12      352.05       88.34    374.90 o 
   5  17  12     1197.96      871.21    374.03 o 
   6  17  12     2837.80     2880.96    348.84 o 
   7  17  12       53.22      144.73    245.25 o 
   8  17  12     2395.21     2382.87    380.51 o 
   9  17  12     1368.72      996.33    307.73 o 
  10  17  12      431.92      546.22    273.64 o 
  11  17  12       57.99       49.63    244.01 o 
  12  17  12     1625.90     1583.37    327.06 o 
  13  17  12      731.12      473.92    263.46 o 
  14  17  12      186.74      208.30    269.65 o 
  15  17  12       21.00      124.66    259.24 o 
  16  17  12      917.19     1945.04    576.20 o 
   0  18  12     2554.31     2117.55    585.18 o 
   1  18  12     1669.83     2327.52    630.55 o 
   2  18  12       93.81      416.64    277.14 o 
   3  18  12     1943.41     1328.96    299.17 o 
   4  18  12     1444.32     1118.63    299.19 o 
   5  18  12      560.15      547.49    264.79 o 
   6  18  12      533.78      833.04    255.65 o 
   7  18  12     1027.97      822.12    669.03 o 
   8  18  12     1551.29     1881.51    632.64 o 
   9  18  12       85.40      434.36    270.13 o 
  10  18  12      489.46      392.45    344.37 o 
  11  18  12      864.26      882.52    325.46 o 
  12  18  12      363.89       92.37    271.57 o 
  13  18  12      142.81      144.94    276.02 o 
  14  18  12      270.79      648.07    314.12 o 
  15  18  12      818.30      646.33    337.00 o 
   1  19  12     2857.38     3356.43    466.63 o 
   2  19  12     8340.50     8382.53   1187.67 o 
   3  19  12      301.11     -200.70    270.02 o 
   4  19  12      416.70      252.90    378.28 o 
   5  19  12     2304.20     2259.96    342.16 o 
   6  19  12     6598.67     7287.70    602.22 o 
   7  19  12       18.04       58.23    276.36 o 
   8  19  12     1714.19     1530.31    360.66 o 
   9  19  12     1569.00     1662.88    364.19 o 
  10  19  12     4337.82     4773.76    512.17 o 
  11  19  12       53.34      220.61    299.46 o 
  12  19  12     2913.70     3054.76   1178.06 o 
  13  19  12     1337.43     1191.50    350.48 o 
  14  19  12     1092.40     1302.16    345.58 o 
   0  20  12     4276.35     5602.98    839.45 o 
   1  20  12        1.97     -263.45    263.45 o 
   2  20  12       13.51      133.74    724.50 o 
   3  20  12       75.22     -368.72    381.25 o 
   4  20  12     1339.56     1538.86    315.22 o 
   5  20  12       95.70     -156.86    305.20 o 
   6  20  12      702.55      502.52    287.90 o 
   7  20  12        1.08     -108.41    242.53 o 
   8  20  12     1322.29     1877.99    408.03 o 
   9  20  12       32.67      -38.18    273.80 o 
  10  20  12      647.87      962.58    338.50 o 
  11  20  12       18.06      -85.81    275.74 o 
  12  20  12      546.52      659.21    310.65 o 
   1  21  12     1021.97      640.42    364.28 o 
   2  21  12     2201.53     2849.91    469.44 o 
   3  21  12      559.75      581.50    333.81 o 
   4  21  12      319.11      375.25    339.81 o 
   5  21  12     1044.17      963.16    362.62 o 
   6  21  12     1323.50     1550.75    393.01 o 
   7  21  12      177.02       51.79    289.20 o 
   8  21  12      499.75     1213.80    359.47 o 
   9  21  12      916.35     1017.15    443.61 o 
  10  21  12      627.48      535.81    362.33 o 
  11  21  12        2.19      -65.70    291.55 o 
   0  22  12     5279.60     4849.46    860.29 o 
   1  22  12      586.66      640.31    363.14 o 
   2  22  12      475.66       25.51    326.08 o 
   3  22  12      915.26      508.02    558.09 o 
   4  22  12     3285.48     3722.69   1283.71 o 
   5  22  12      165.21     1077.05    506.94 o 
   6  22  12      806.44      777.19    364.53 o 
   7  22  12     1129.41     1058.86    395.61 o 
   8  22  12     1284.13      779.54    530.67 o 
   9  22  12        1.07     -277.46    300.81 o 
   1  23  12       49.52       21.44    342.81 o 
   2  23  12      135.43      180.90    358.28 o 
   3  23  12        0.86      408.46    373.96 o 
   4  23  12       44.68     -254.59    435.44 o 
   5  23  12        0.52       84.01    442.49 o 
   6  23  12       60.78      -78.88    470.39 o 
   0  24  12     2267.13      388.30    596.72 o 
   1   1  13     1679.04     1777.65    121.66 o 
   2   1  13    50015.77    50120.38    608.51 o 
   3   1  13     3835.26     3941.93    150.32 o 
   4   1  13     3645.55     3647.71    214.81 o 
   5   1  13      546.05      446.73     71.83 o 
   6   1  13    38031.13    38857.48    522.78 o 
   7   1  13        2.86       31.02     61.90 o 
   8   1  13     3162.34     3220.46    140.58 o 
   9   1  13      461.40      487.31     88.97 o 
  10   1  13    10030.51     9319.54    271.14 o 
  11   1  13      420.04      405.06    122.78 o 
  12   1  13    16982.28    16318.70    429.26 o 
  13   1  13      555.87      242.79    217.22 o 
  14   1  13     1796.22     1973.52    185.49 o 
  15   1  13     1105.69      782.58    157.13 o 
  16   1  13     8240.52     8500.71    349.06 o 
  17   1  13      257.88      254.63    166.06 o 
  18   1  13      146.49      454.47    249.09 o 
  19   1  13     1218.47      985.45    289.43 o 
  20   1  13     4612.87     4299.27    306.69 o 
  21   1  13       58.97      158.53    180.21 o 
  22   1  13        6.27      -65.17    182.38 o 
   0   2  13    79524.78    78867.95   1459.66 o 
   1   2  13       43.44      -44.24     63.42 o 
   2   2  13     5329.99     5356.79    172.09 o 
   3   2  13      500.85      497.48     78.22 o 
   4   2  13    61740.61    63174.24    650.29 o 
   5   2  13        0.95       -0.58     60.56 o 
   6   2  13    12178.90    12278.80    231.34 o 
   7   2  13     2380.52     2295.97    125.77 o 
   8   2  13    10244.08    10151.75    251.43 o 
   9   2  13      581.91      624.61    111.34 o 
  10   2  13     6180.59     6563.80    295.73 o 
  11   2  13      293.57      372.87    120.77 o 
  12   2  13     6094.32     5834.18    317.49 o 
  13   2  13      490.99      279.65    123.37 o 
  14   2  13     7303.25     7157.17    384.55 o 
  15   2  13      359.23      284.74    125.45 o 
  16   2  13     1713.52     1822.44    270.99 o 
  17   2  13       57.51      -27.94    138.52 o 
  18   2  13     7529.96     8563.99    421.76 o 
  19   2  13       94.70      -78.68    152.34 o 
  20   2  13        1.71     -134.34    158.59 o 
  21   2  13       24.63       72.02    179.25 o 
  22   2  13     1772.68     1780.51    260.94 o 
   1   3  13     1499.81     1287.94    108.50 o 
   2   3  13    21917.11    21765.66    335.14 o 
   3   3  13      727.81      574.42     82.63 o 
   4   3  13      909.39      806.15     85.05 o 
   5   3  13      816.93      861.18    129.03 o 
   6   3  13     1655.02     1662.14    132.84 o 
   7   3  13      205.02      103.90     67.69 o 
   8   3  13     1341.89     1272.67    189.77 o 
   9   3  13      799.01      545.06    105.95 o 
  10   3  13      297.07      337.38     97.56 o 
  11   3  13     1019.07     1205.09    143.60 o 
  12   3  13     1679.34     1717.32    165.70 o 
  13   3  13      125.48       81.72    104.71 o 
  14   3  13      124.92      167.86    131.48 o 
  15   3  13      185.99      276.67    129.13 o 
  16   3  13     4372.34     4121.64    317.32 o 
  17   3  13      282.57      367.60    206.55 o 
  18   3  13        3.07      -71.56    138.77 o 
  19   3  13       12.37       -6.57    151.23 o 
  20   3  13      658.19      644.49    185.15 o 
  21   3  13       83.18      -21.25    180.43 o 
  22   3  13       31.50       72.73    188.48 o 
   0   4  13    84155.63    84113.34   1354.21 o 
   1   4  13     4661.22     4688.87    167.87 o 
   2   4  13     2578.58     2962.67    168.69 o 
   3   4  13      572.58      582.68     85.51 o 
   4   4  13    52918.45    52422.32    647.69 o 
   5   4  13     1452.18     1346.28    146.26 o 
   6   4  13    11924.79    11935.92    242.11 o 
   7   4  13     1824.52     1756.98    117.86 o 
   8   4  13    26246.46    25094.08    446.79 o 
   9   4  13      157.86       94.62     91.02 o 
  10   4  13     5108.85     5289.75    398.39 o 
  11   4  13      615.31      591.17    111.36 o 
  12   4  13    16743.46    15926.20    378.49 o 
  13   4  13       94.60      -15.18    112.76 o 
  14   4  13    18400.30    19240.90    584.05 o 
  15   4  13      202.68      100.74    168.53 o 
  16   4  13     4771.46     4403.19    528.98 o 
  17   4  13       17.29      209.51    186.27 o 
  18   4  13     8614.15     9465.23    617.12 o 
  19   4  13       96.33       32.39    147.04 o 
  20   4  13       27.85     -219.09    219.09 o 
  21   4  13       10.07       -4.07    172.66 o 
  22   4  13     2979.12     3390.42    294.45 o 
   1   5  13     2015.16     1926.92    128.08 o 
   2   5  13     7945.78     7646.85    205.03 o 
   3   5  13      182.01      169.74     71.51 o 
   4   5  13     2300.59     2343.50    140.00 o 
   5   5  13      881.99      784.96     97.06 o 
   6   5  13    23349.51    24248.28    404.49 o 
   7   5  13      413.96      409.42    100.56 o 
   8   5  13    11787.03    11554.94    301.09 o 
   9   5  13      378.33      235.02     96.71 o 
  10   5  13    13017.38    13149.98    437.82 o 
  11   5  13       81.23       72.77     86.00 o 
  12   5  13     5021.99     5000.75    325.92 o 
  13   5  13        0.57       26.30    155.23 o 
  14   5  13      446.05      581.93    177.35 o 
  15   5  13      201.47      282.69    174.93 o 
  16   5  13     1559.80     1275.57    387.19 o 
  17   5  13      209.57       31.58    200.70 o 
  18   5  13      173.16       76.33    213.36 o 
  19   5  13       64.73       10.57    207.39 o 
  20   5  13     1450.64     1734.36    315.98 o 
  21   5  13       15.77      257.32    253.34 o 
  22   5  13        2.59     -190.15    232.95 o 
   0   6  13    70729.63    72946.58   1096.37 o 
   1   6  13      119.67       90.19     75.33 o 
   2   6  13     3173.94     3121.11    147.21 o 
   3   6  13      933.33      901.30    101.75 o 
   4   6  13     7791.88     8021.00    226.52 o 
   5   6  13      115.04       83.62     76.72 o 
   6   6  13      297.65      148.97     83.23 o 
   7   6  13      182.74       80.51     83.39 o 
   8   6  13     4434.21     4765.26    261.00 o 
   9   6  13     3636.84     3093.98    214.12 o 
  10   6  13     5237.84     5160.87    270.97 o 
  11   6  13      254.15      395.13    158.12 o 
  12   6  13     6255.19     5501.02    347.72 o 
  13   6  13      322.41       18.18    152.11 o 
  14   6  13     7342.34     7551.31    412.47 o 
  15   6  13       47.50       80.54    167.49 o 
  16   6  13      102.44      224.64    257.84 o 
  17   6  13       88.04     -187.17    187.17 o 
  18   6  13     2228.62     2284.62    330.83 o 
  19   6  13      120.63      156.60    219.35 o 
  20   6  13       45.25       21.76    235.02 o 
  21   6  13       18.12      175.11    250.91 o 
   1   7  13       53.38      -74.69     74.69 o 
   2   7  13    36557.28    37194.38    516.81 o 
   3   7  13      818.48      797.81    128.82 o 
   4   7  13     2778.23     2877.23    155.25 o 
   5   7  13      489.89      494.18     98.45 o 
   6   7  13    34435.05    34751.43    702.37 o 
   7   7  13      318.16      189.66    123.79 o 
   8   7  13    10614.48    11146.41    389.84 o 
   9   7  13     1424.06     1653.73    159.81 o 
  10   7  13    19990.26    21018.85    494.01 o 
  11   7  13      308.58      -62.46    196.53 o 
  12   7  13    13713.50    15089.23    691.51 o 
  13   7  13        8.75      404.58    247.06 o 
  14   7  13      416.22      460.52    236.82 o 
  15   7  13      166.84      -36.18    232.46 o 
  16   7  13     6726.02     7277.27    485.10 o 
  17   7  13       64.23       -3.51    202.60 o 
  18   7  13      300.10      511.60    284.43 o 
  19   7  13       79.93       44.54    290.73 o 
  20   7  13     3593.42     3050.29    459.96 o 
  21   7  13       32.59     -258.10    290.02 o 
   0   8  13     5153.56     5006.99    284.43 o 
   1   8  13     5438.52     5679.12    217.32 o 
   2   8  13        7.97     -100.48    100.48 o 
   3   8  13      392.92      311.81    100.15 o 
   4   8  13     2944.23     2871.89    186.52 o 
   5   8  13      834.18      688.90    118.94 o 
   6   8  13     3861.96     3718.66    247.45 o 
   7   8  13       70.99       70.31    123.82 o 
   8   8  13      480.08      322.73    163.36 o 
   9   8  13      112.44       92.38    118.52 o 
  10   8  13      117.17       -5.80    105.48 o 
  11   8  13      916.06      465.69    252.64 o 
  12   8  13      853.55      279.40    237.29 o 
  13   8  13       41.53     -137.14    221.58 o 
  14   8  13        3.79       96.72    229.53 o 
  15   8  13      632.39      104.53    351.43 o 
  16   8  13      774.96      457.34    257.05 o 
  17   8  13      161.31      254.64    237.45 o 
  18   8  13      242.67       92.02    252.35 o 
  19   8  13      379.17      282.93    270.67 o 
  20   8  13       39.73      113.60    294.20 o 
  21   8  13       26.44      -57.98    304.90 o 
   1   9  13     2558.92     2753.96    197.95 o 
   2   9  13    36736.82    38419.72    651.37 o 
   3   9  13     2776.12     2827.98    216.37 o 
   4   9  13      729.63      732.07    132.19 o 
   5   9  13      865.91      566.37    155.29 o 
   6   9  13    30992.11    31271.63    674.86 o 
   7   9  13      584.24      393.11    145.64 o 
   8   9  13     6317.79     5629.26    378.03 o 
   9   9  13      927.57      868.72    166.90 o 
  10   9  13    14840.49    14820.56    947.14 o 
  11   9  13       72.89     -125.56    371.63 o 
  12   9  13     9816.41    10484.51    643.21 o 
  13   9  13     1847.39     1588.99    310.52 o 
  14   9  13     4016.97     3722.46    449.80 o 
  15   9  13      575.16      110.45    225.42 o 
  16   9  13     4486.18     4709.79    504.86 o 
  17   9  13      516.36      214.19    262.89 o 
  18   9  13     1028.13      653.85    316.46 o 
  19   9  13       18.20     -103.07    284.97 o 
  20   9  13     2678.10     2482.54    435.31 o 
   0  10  13    33111.20    34146.60   1076.05 o 
   1  10  13       24.37       97.78    112.32 o 
   2  10  13      289.50      175.07    133.59 o 
   3  10  13      547.96      524.40    146.41 o 
   4  10  13    39409.37    40105.25    812.82 o 
   5  10  13      973.37     1079.26    183.13 o 
   6  10  13    11498.71    11377.86    411.01 o 
   7  10  13     1025.97      860.41    177.12 o 
   8  10  13    17540.89    18778.26   1025.87 o 
   9  10  13      197.99       42.44    223.76 o 
  10  10  13     3729.63     3631.34    402.83 o 
  11  10  13      345.99      420.43    129.00 o 
  12  10  13     6678.57     6901.98    567.77 o 
  13  10  13       68.36      142.73    236.10 o 
  14  10  13     5221.10     5139.88    530.04 o 
  15  10  13       69.82      -39.13    250.85 o 
  16  10  13       55.67        9.28    216.10 o 
  17  10  13      142.91      250.20    277.44 o 
  18  10  13     2533.06     1519.48    397.12 o 
  19  10  13       45.50     -234.21    234.21 o 
  20  10  13      216.26       86.46    314.70 o 
   1  11  13        5.00      -61.43    153.65 o 
   2  11  13     4459.63     5096.27    280.76 o 
   3  11  13     1374.16     1270.26    289.63 o 
   4  11  13      763.62      592.28    175.88 o 
   5  11  13      678.96      923.47    185.09 o 
   6  11  13     1556.41     1286.30    203.26 o 
   7  11  13      299.31      113.80    143.49 o 
   8  11  13     3419.59     3187.81    272.12 o 
   9  11  13       54.16      -74.42    143.68 o 
  10  11  13       13.01     -116.57    136.28 o 
  11  11  13       11.49      175.27    132.07 o 
  12  11  13      279.71      189.21    214.47 o 
  13  11  13      347.93     -135.26    234.12 o 
  14  11  13      661.13      270.87    278.32 o 
  15  11  13      417.12      871.15    392.31 o 
  16  11  13      230.08      426.52    297.27 o 
  17  11  13       71.11       17.84    290.16 o 
  18  11  13      151.87      246.31    310.31 o 
  19  11  13        3.13      119.75    319.70 o 
  20  11  13       48.76     -187.04    294.74 o 
   0  12  13    23359.24    21492.61   1147.59 o 
   1  12  13       29.63      101.05    155.57 o 
   2  12  13      255.83      310.30    174.58 o 
   3  12  13     1026.73     1044.43    232.79 o 
   4  12  13    35648.91    35109.86   1002.64 o 
   5  12  13        6.00      186.91    226.13 o 
   6  12  13     4596.52     4352.37    305.05 o 
   7  12  13       73.08      288.15    160.10 o 
   8  12  13    10386.90     9332.00    435.88 o 
   9  12  13       15.46     -108.55    151.50 o 
  10  12  13     5292.20     5899.86    373.66 o 
  11  12  13      177.74       33.61    157.29 o 
  12  12  13     5609.66     5385.09    310.74 o 
  13  12  13      229.63      510.66    326.74 o 
  14  12  13     6855.20     7072.07    617.82 o 
  15  12  13       37.01      -67.82    567.38 o 
  16  12  13     1847.24     1480.40    374.10 o 
  17  12  13        2.13       89.60    280.06 o 
  18  12  13     3328.17     2425.56    446.54 o 
  19  12  13       41.39     -235.76    298.09 o 
   1  13  13      511.20      251.27    307.98 o 
   2  13  13    10411.19    10155.54    999.59 o 
   3  13  13     1678.50     1300.09    248.01 o 
   4  13  13     1900.88     1792.97    268.08 o 
   5  13  13      801.58      766.53    216.36 o 
   6  13  13    12009.01    10646.28    436.00 o 
   7  13  13        0.82      -21.54    157.31 o 
   8  13  13     8030.36     7892.64    426.57 o 
   9  13  13      208.04       24.01    164.38 o 
  10  13  13     1385.17     1586.60    359.43 o 
  11  13  13        0.56      105.93    167.15 o 
  12  13  13     3278.71     3456.38    457.59 o 
  13  13  13      185.99      144.08    182.64 o 
  14  13  13      764.42      784.84    323.53 o 
  15  13  13       13.90      -75.53    330.11 o 
  16  13  13     2731.11     2531.90    462.62 o 
  17  13  13      101.60     -159.68    297.68 o 
  18  13  13        8.38       34.47    289.99 o 
   0  14  13     4011.54     4355.02    662.78 o 
   1  14  13     1085.84      422.32    277.43 o 
   2  14  13       49.07      115.85    188.64 o 
   3  14  13     1825.40     1646.19    267.14 o 
   4  14  13     7658.87     7891.71    562.21 o 
   5  14  13      564.79      411.09    213.22 o 
   6  14  13      298.03       29.12    393.77 o 
   7  14  13      781.96      664.02    228.35 o 
   8  14  13     3433.88     3282.60    317.19 o 
   9  14  13       86.49       33.51    183.94 o 
  10  14  13     2728.01     3426.68    312.77 o 
  11  14  13       85.68      194.78    190.60 o 
  12  14  13     2065.69     2154.52    253.06 o 
  13  14  13       11.00      257.41    180.14 o 
  14  14  13      507.20       51.33    439.61 o 
  15  14  13      364.46       43.82    283.99 o 
  16  14  13      246.70      144.59    293.51 o 
  17  14  13       37.57      259.25    331.02 o 
  18  14  13      874.32      753.46    382.14 o 
   1  15  13      590.63      411.32    283.74 o 
   2  15  13    12166.15    11861.35   1115.53 o 
   3  15  13       62.03     -200.12    200.12 o 
   4  15  13      507.51      556.03    231.46 o 
   5  15  13        9.42      265.43    215.20 o 
   6  15  13    13990.43    14833.90    604.51 o 
   7  15  13       35.09      305.68    235.77 o 
   8  15  13     5293.34     6014.69    471.85 o 
   9  15  13      155.69      167.91    236.25 o 
  10  15  13     2647.48     3757.10    669.51 o 
  11  15  13       22.61     -184.72    184.72 o 
  12  15  13     5352.70     6091.06    448.16 o 
  13  15  13      370.10      734.51    222.83 o 
  14  15  13     2307.17     2394.48    559.55 o 
  15  15  13       17.98      -47.59    428.70 o 
  16  15  13     3199.42     2576.20    636.80 o 
  17  15  13        0.19     -282.51    282.51 o 
   0  16  13      420.65     1092.76    474.56 o 
   1  16  13       17.08     -220.64    220.64 o 
   2  16  13      115.54       13.39    245.72 o 
   3  16  13       79.81      -59.95    205.57 o 
   4  16  13     1552.58     1254.97    389.29 o 
   5  16  13      210.95       15.13    203.75 o 
   6  16  13      143.14      421.57    230.85 o 
   7  16  13      278.00      336.47    249.84 o 
   8  16  13      178.56      364.02    310.39 o 
   9  16  13       75.22     -119.04    223.36 o 
  10  16  13      849.59     1029.93    296.87 o 
  11  16  13      484.78      608.70    269.06 o 
  12  16  13      336.44      270.36    492.51 o 
  13  16  13       32.78      335.10    389.10 o 
  14  16  13      952.11      716.78    481.61 o 
  15  16  13        4.04      106.44    301.57 o 
  16  16  13       89.14     -274.02    325.33 o 
   1  17  13        4.76      148.70    271.20 o 
   2  17  13     7640.88     8154.73   1253.57 o 
   3  17  13       12.98       -3.80    279.32 o 
   4  17  13      144.96      506.14    256.19 o 
   5  17  13      158.11     -136.01    224.70 o 
   6  17  13     4347.24     5176.91    436.41 o 
   7  17  13       10.99     -131.07    247.23 o 
   8  17  13      760.87      850.80    296.02 o 
   9  17  13      132.96      -84.70    246.94 o 
  10  17  13     3101.70     3545.66    605.06 o 
  11  17  13       46.92      345.73    277.07 o 
  12  17  13     2507.90     1913.09    354.31 o 
  13  17  13       13.93      164.47    393.91 o 
  14  17  13      371.47      176.76    291.31 o 
  15  17  13        6.78       71.20    256.16 o 
   0  18  13    16079.05    14783.08   1132.52 o 
   1  18  13      436.25      819.17    325.69 o 
   2  18  13       80.90     -101.80    282.52 o 
   3  18  13       35.90     -243.43    243.43 o 
   4  18  13     8991.55     7744.32    522.76 o 
   5  18  13      152.89      -85.53    204.73 o 
   6  18  13     2959.09     1773.00    620.61 o 
   7  18  13      150.65      146.11    268.04 o 
   8  18  13     4396.17     4813.93    510.93 o 
   9  18  13       82.70      251.05    282.43 o 
  10  18  13     3175.26     3426.46    455.02 o 
  11  18  13       14.06      -41.00    269.33 o 
  12  18  13     1084.55     1065.78    439.93 o 
  13  18  13        1.36     -241.54    246.22 o 
  14  18  13     3628.90     2784.56    401.06 o 
   1  19  13      305.14      355.40    327.81 o 
   2  19  13        0.21      -38.55    454.04 o 
   3  19  13      352.63      193.90    488.83 o 
   4  19  13        1.14     -312.15    312.15 o 
   5  19  13      639.95      261.07    248.63 o 
   6  19  13      263.73      313.65    281.98 o 
   7  19  13      276.15       67.65    270.09 o 
   8  19  13      130.88      224.10    261.98 o 
   9  19  13      745.86      909.78    326.58 o 
  10  19  13       65.67      131.56    323.05 o 
  11  19  13        4.40       34.82    288.15 o 
  12  19  13       19.11      393.23    479.69 o 
  13  19  13      342.12      619.88    329.28 o 
   0  20  13     7104.38     8030.27    979.57 o 
   1  20  13      105.86      -80.01    290.99 o 
   2  20  13       20.81     -136.60    323.89 o 
   3  20  13      573.19      156.76    755.44 o 
   4  20  13     6427.97     5393.88    585.18 o 
   5  20  13       16.93      -48.92    299.63 o 
   6  20  13      781.65      434.19    315.05 o 
   7  20  13      337.64      215.59    434.32 o 
   8  20  13     4086.56     4909.20    548.14 o 
   9  20  13        0.64      228.15    320.36 o 
  10  20  13     1221.37     1169.23    367.77 o 
  11  20  13       54.71      -31.91    297.39 o 
  12  20  13     2069.71     2771.03    594.80 o 
   1  21  13      143.82     -149.26    309.62 o 
   2  21  13     5535.61     6255.37    645.71 o 
   3  21  13        8.07      -85.22    668.39 o 
   4  21  13       61.58       96.09    431.75 o 
   5  21  13       51.31       81.12    452.75 o 
   6  21  13     1981.77     1962.88    432.21 o 
   7  21  13       19.72     -131.08    285.32 o 
   8  21  13      677.12      780.69    367.30 o 
   9  21  13        6.78       98.53    380.45 o 
  10  21  13     1008.13      615.27    360.27 o 
   0  22  13     1925.72     2519.00    685.22 o 
   1  22  13      128.53      405.29    351.85 o 
   2  22  13      385.48       34.35    348.22 o 
   3  22  13       54.90        3.42    333.09 o 
   4  22  13      759.30      402.14    395.19 o 
   5  22  13       18.15      186.62    456.92 o 
   6  22  13      351.58     -314.55    409.47 o 
   7  22  13        2.44      277.32    354.47 o 
   8  22  13      451.96      603.65    370.44 o 
   1  23  13       12.11      126.70    335.28 o 
   2  23  13     3879.84     4130.97    609.10 o 
   3  23  13       37.35      457.27    387.09 o 
   4  23  13      324.49      190.14    432.87 o 
   5  23  13      122.37      659.89    513.35 o 
   0   0  14    45793.59    47709.06   1837.62 o 
   1   0  14       23.75      -36.39    107.12 o 
   2   0  14     5763.63     6215.44    301.42 o 
   3   0  14      640.03      685.30    139.04 o 
   4   0  14    22495.63    22973.69    500.10 o 
   5   0  14      288.29      350.15    117.62 o 
   6   0  14     8976.95     9513.54    333.05 o 
   7   0  14     6775.72     6515.72    338.02 o 
   8   0  14    13328.60    13120.21    627.74 o 
   9   0  14        2.42      257.63    135.83 o 
  10   0  14    10060.14     9559.37    488.67 o 
  11   0  14      459.31      507.84    265.17 o 
  12   0  14     8921.67     8816.97    474.37 o 
  13   0  14      149.75      217.27    183.15 o 
  14   0  14     3836.37     3755.05    367.68 o 
  15   0  14     3730.30     3936.92    728.19 o 
  16   0  14     1359.91     1330.56    273.34 o 
  17   0  14        8.66     -204.76    204.76 o 
  18   0  14    10024.57     9998.70    583.39 o 
  19   0  14      398.06      322.25    261.21 o 
  20   0  14      307.34      211.46    365.22 o 
  21   0  14      803.90     1005.92    342.03 o 
  22   0  14     2507.79     2647.77    522.17 o 
   1   1  14     3583.89     4229.14    184.04 o 
   2   1  14     5510.38     5208.04    214.41 o 
   3   1  14       40.79      -37.73     71.34 o 
   4   1  14     4346.19     4249.55    165.64 o 
   5   1  14     3724.70     3752.04    151.19 o 
   6   1  14     3148.24     3003.05    171.72 o 
   7   1  14      123.13      112.01     81.21 o 
   8   1  14      304.00      247.85     91.95 o 
   9   1  14       55.07       94.32    103.47 o 
  10   1  14      611.48      441.69    162.46 o 
  11   1  14      219.13      249.66    130.21 o 
  12   1  14     1580.94     1531.66    180.87 o 
  13   1  14      273.02      178.15    137.43 o 
  14   1  14      132.34      -57.17    131.85 o 
  15   1  14        7.64     -127.92    127.92 o 
  16   1  14      583.62      420.03    160.41 o 
  17   1  14      700.60      505.10    169.40 o 
  18   1  14       70.03       27.35    153.65 o 
  19   1  14      313.30      125.35    176.57 o 
  20   1  14      752.41      449.95    196.01 o 
  21   1  14       76.07       91.71    189.48 o 
  22   1  14       18.42      219.43    207.62 o 
   0   2  14   100692.79   102049.38   1596.00 o 
   1   2  14     1592.71     1843.25    137.63 o 
   2   2  14     3632.21     3657.23    164.00 o 
   3   2  14    10351.70    10842.51    252.52 o 
   4   2  14    41636.49    43360.82    536.29 o 
   5   2  14        3.80       90.47     70.27 o 
   6   2  14    10461.12    10503.00    244.89 o 
   7   2  14     6231.70     6743.56    226.53 o 
   8   2  14    21418.16    21883.56    401.21 o 
   9   2  14      704.79      759.98    133.03 o 
  10   2  14     7994.44     8398.00    305.04 o 
  11   2  14     3658.96     3425.30    230.55 o 
  12   2  14     8041.67     8451.90    335.17 o 
  13   2  14      626.30      617.47    149.65 o 
  14   2  14     6162.81     5913.71    340.33 o 
  15   2  14     1003.84     1164.20    174.11 o 
  16   2  14     1623.16     1596.57    200.74 o 
  17   2  14      604.75      657.09    171.99 o 
  18   2  14     2738.30     3020.87    333.32 o 
  19   2  14       68.11      376.67    177.71 o 
  20   2  14        0.85      108.48    180.45 o 
  21   2  14      182.69       -0.94    191.03 o 
  22   2  14     1258.35     1144.10    232.84 o 
   1   3  14    18493.42    19205.60    363.03 o 
   2   3  14    55893.17    56512.35    679.16 o 
   3   3  14     3068.66     3169.61    159.91 o 
   4   3  14     4436.50     4521.36    209.36 o 
   5   3  14    16425.34    16884.99    301.95 o 
   6   3  14    51756.91    52469.05    680.33 o 
   7   3  14      368.89      356.31     92.16 o 
   8   3  14    11050.86    10466.83    321.61 o 
   9   3  14     5841.24     5760.44    237.48 o 
  10   3  14    31399.32    30700.35    565.20 o 
  11   3  14        2.78        6.28    141.07 o 
  12   3  14    15459.81    14699.92    421.01 o 
  13   3  14     6694.31     6812.27    284.90 o 
  14   3  14     3034.47     3538.61    224.40 o 
  15   3  14      526.88      491.34    178.80 o 
  16   3  14     6968.51     6730.02    444.90 o 
  17   3  14     3243.64     2835.29    278.76 o 
  18   3  14      169.96     -104.67    142.66 o 
  19   3  14      140.62      477.03    177.69 o 
  20   3  14     5539.19     6003.36    408.11 o 
  21   3  14      196.97      242.73    192.78 o 
  22   3  14        2.10       23.46    189.21 o 
   0   4  14        5.37       25.17    109.88 o 
   1   4  14      112.38       58.60     85.90 o 
   2   4  14      235.22      140.99     83.55 o 
   3   4  14      273.04      173.71     84.39 o 
   4   4  14    14848.25    15367.81    288.72 o 
   5   4  14     1653.56     1536.95    127.89 o 
   6   4  14     1587.60     1641.29    172.15 o 
   7   4  14      177.67      293.38    103.34 o 
   8   4  14     4634.75     4948.70    259.96 o 
   9   4  14      325.46      185.17    100.28 o 
  10   4  14      968.47      840.79    126.85 o 
  11   4  14      862.72      884.30    171.89 o 
  12   4  14      266.32      302.56    119.88 o 
  13   4  14      690.88      484.72    150.65 o 
  14   4  14       74.68       53.56    113.54 o 
  15   4  14        2.56      178.90    125.48 o 
  16   4  14      444.82      503.38    152.16 o 
  17   4  14      162.43      -88.32    138.58 o 
  18   4  14      379.96      247.73    188.74 o 
  19   4  14      135.02      227.92    168.27 o 
  20   4  14        4.51       -8.17    200.77 o 
  21   4  14       42.73      -19.50    182.39 o 
   1   5  14      223.52       66.10     86.12 o 
   2   5  14    27544.53    27598.74    506.04 o 
   3   5  14       18.65       61.45     79.85 o 
   4   5  14     1379.79     1451.75    121.45 o 
   5   5  14     3457.35     3306.74    179.92 o 
   6   5  14    12800.88    13297.87    310.40 o 
   7   5  14     3103.78     2971.34    242.43 o 
   8   5  14     6045.06     5987.10    269.57 o 
   9   5  14    15974.06    15771.93    470.63 o 
  10   5  14    22827.57    22161.81    575.35 o 
  11   5  14     1128.95      781.20    139.19 o 
  12   5  14     7910.38     8434.90    297.88 o 
  13   5  14     2980.51     2771.76    190.24 o 
  14   5  14     1831.98     1929.75    167.50 o 
  15   5  14        5.53      -42.10    175.56 o 
  16   5  14     4706.16     4920.17    535.20 o 
  17   5  14      590.61      419.14    216.03 o 
  18   5  14       16.82     -194.10    194.10 o 
  19   5  14       85.37     -120.20    200.04 o 
  20   5  14     2783.90     2466.47    362.38 o 
  21   5  14       91.97     -145.11    232.58 o 
   0   6  14    12649.73    12646.05    509.97 o 
   1   6  14     4000.18     4200.31    195.39 o 
   2   6  14      477.27      284.63     89.79 o 
   3   6  14      635.51      750.39    112.15 o 
   4   6  14    17532.22    18122.29    374.14 o 
   5   6  14     1117.87      880.69    129.92 o 
   6   6  14     3312.66     2897.84    199.53 o 
   7   6  14       35.36      -16.97    120.77 o 
   8   6  14     7855.79     7212.91    336.26 o 
   9   6  14      521.02      568.90    173.69 o 
  10   6  14     2537.39     2922.27    225.50 o 
  11   6  14     7811.72     7278.32    423.93 o 
  12   6  14     1608.31     1769.71    190.82 o 
  13   6  14     1451.23      811.40    223.07 o 
  14   6  14     2627.39     2277.68    348.52 o 
  15   6  14      425.97      599.88    249.34 o 
  16   6  14      408.31       51.32    223.06 o 
  17   6  14      153.49      375.54    264.42 o 
  18   6  14     3644.70     3647.50    468.70 o 
  19   6  14      231.41      475.33    298.97 o 
  20   6  14        1.61     -246.11    246.11 o 
  21   6  14        5.48     -187.42    279.92 o 
   1   7  14       71.28      182.50    117.65 o 
   2   7  14     7446.24     7234.95    295.60 o 
   3   7  14     3190.40     3167.32    219.68 o 
   4   7  14     1220.73     1559.79    152.18 o 
   5   7  14      301.45      261.32    111.99 o 
   6   7  14     3228.48     3400.94    243.56 o 
   7   7  14       99.04      -80.38    118.08 o 
   8   7  14     2811.37     2555.94    235.25 o 
   9   7  14     1779.69     1594.51    196.10 o 
  10   7  14     4430.65     4511.15    418.17 o 
  11   7  14       24.90      -79.97    109.53 o 
  12   7  14     3084.56     3252.69    215.46 o 
  13   7  14        6.09       54.82    201.99 o 
  14   7  14      639.89     1046.38    294.10 o 
  15   7  14       26.43      182.04    226.36 o 
  16   7  14      502.57      299.25    369.22 o 
  17   7  14       65.56      -18.15    243.17 o 
  18   7  14        0.90     -172.35    259.23 o 
  19   7  14       16.39     -266.15    266.15 o 
  20   7  14      383.60      127.04    283.92 o 
  21   7  14        2.57      -80.02    311.13 o 
   0   8  14    62806.63    62433.67   1289.07 o 
   1   8  14      940.53      764.85    137.60 o 
   2   8  14      464.15      254.82    142.82 o 
   3   8  14     2470.60     2703.66    213.51 o 
   4   8  14    32332.61    31954.14    623.34 o 
   5   8  14      274.50      136.28    138.90 o 
   6   8  14     5318.81     4733.50    288.84 o 
   7   8  14     2026.36     2156.33    210.98 o 
   8   8  14    24624.80    23667.04    633.81 o 
   9   8  14        2.58     -115.37    197.54 o 
  10   8  14    13725.16    13073.49    438.22 o 
  11   8  14     1116.19     1142.67    166.64 o 
  12   8  14    10376.98    10468.30    401.65 o 
  13   8  14      263.35       88.99    227.50 o 
  14   8  14     7420.46     7763.31    673.04 o 
  15   8  14     2487.28     2724.70    409.46 o 
  16   8  14      769.35      446.66    261.32 o 
  17   8  14      676.04       35.84    299.48 o 
  18   8  14     4574.75     3975.80    790.39 o 
  19   8  14      264.96      966.82    325.93 o 
  20   8  14      532.23      796.43    464.78 o 
   1   9  14     2561.20     2828.30    315.18 o 
   2   9  14    12483.17    12900.11    391.29 o 
   3   9  14     7089.95     7039.60    306.82 o 
   4   9  14     1430.51     1183.19    217.34 o 
   5   9  14       16.60      -42.52    142.98 o 
   6   9  14     7602.77     8289.18    359.27 o 
   7   9  14      327.50      201.65    148.64 o 
   8   9  14     4893.85     5835.51    450.35 o 
   9   9  14     1597.37     1514.88    382.23 o 
  10   9  14     2192.67     1896.88    204.73 o 
  11   9  14      142.35      160.38    132.47 o 
  12   9  14     6969.88     7112.91    306.68 o 
  13   9  14     1222.51      921.84    289.64 o 
  14   9  14      113.50      364.74    224.09 o 
  15   9  14      257.34      361.54    270.56 o 
  16   9  14     1849.02     1839.91    369.73 o 
  17   9  14      274.21      589.31    314.40 o 
  18   9  14        4.16     -100.18    260.53 o 
  19   9  14       86.69      388.14    287.26 o 
  20   9  14      568.19      906.42    362.90 o 
   0  10  14    22321.79    21865.50    853.22 o 
   1  10  14      113.25       24.82    150.49 o 
   2  10  14      301.04      288.44    140.45 o 
   3  10  14     7848.38     8364.04    446.11 o 
   4  10  14    19458.62    20643.27    714.04 o 
   5  10  14      964.09     1082.87    190.11 o 
   6  10  14     6581.93     6726.90    479.20 o 
   7  10  14        5.40       45.45    147.13 o 
   8  10  14     4164.16     4342.16    574.09 o 
   9  10  14       54.42       -5.38    142.99 o 
  10  10  14     2903.95     2796.19    248.05 o 
  11  10  14     1156.95     1491.95    192.02 o 
  12  10  14     1664.94     1601.63    185.47 o 
  13  10  14      414.90      412.08    269.46 o 
  14  10  14     1773.60     1662.00    357.12 o 
  15  10  14      392.59       42.84    268.86 o 
  16  10  14      970.59      691.77    607.46 o 
  17  10  14       16.42      273.49    281.84 o 
  18  10  14      776.73      945.48    334.24 o 
  19  10  14      151.88       59.39    328.35 o 
  20  10  14        3.57      171.23    305.01 o 
   1  11  14     4598.68     4763.23    368.00 o 
   2  11  14    20653.03    20980.14    620.45 o 
   3  11  14     3635.97     3778.80    283.71 o 
   4  11  14      112.26      -17.91    155.02 o 
   5  11  14     5505.20     6438.84    364.54 o 
   6  11  14    18205.98    17644.77    526.02 o 
   7  11  14     2737.39     2778.84    256.76 o 
   8  11  14     3570.69     4058.35    367.21 o 
   9  11  14     2987.59     3224.25    293.20 o 
  10  11  14     5341.98     5066.29    320.14 o 
  11  11  14      216.34      113.20    150.24 o 
  12  11  14     5161.69     5017.14    292.08 o 
  13  11  14     1589.42     2016.37    425.31 o 
  14  11  14     3222.11     2966.30    671.11 o 
  15  11  14       83.93      562.92    281.44 o 
  16  11  14     4287.18     3841.76    608.59 o 
  17  11  14      930.65     1342.71    453.07 o 
  18  11  14      443.37      310.78    301.38 o 
  19  11  14        2.40       97.43    352.71 o 
   0  12  14     1974.77     1887.65    468.79 o 
   1  12  14     1551.74     1815.73    371.79 o 
   2  12  14       64.02      132.74    614.84 o 
   3  12  14       35.98      208.91    195.78 o 
   4  12  14      115.13       -5.84    160.38 o 
   5  12  14     3332.42     2960.15    272.32 o 
   6  12  14      616.15      746.58    199.44 o 
   7  12  14     1130.15     1297.21    213.59 o 
   8  12  14       13.09       39.35    176.87 o 
   9  12  14      227.82      246.04    246.93 o 
  10  12  14       58.04       41.88    155.29 o 
  11  12  14      866.83      656.65    180.66 o 
  12  12  14       18.02       28.91    160.73 o 
  13  12  14        2.86      127.79    164.11 o 
  14  12  14      723.00      172.75    278.44 o 
  15  12  14      458.91      446.65    306.20 o 
  16  12  14        2.03      208.21    285.74 o 
  17  12  14      106.01      416.06    315.39 o 
  18  12  14       92.49     -126.82    315.91 o 
  19  12  14       96.60      595.76    505.34 o 
   1  13  14       10.60       11.60    237.27 o 
   2  13  14    12656.59    13439.68   1034.57 o 
   3  13  14     2548.11     2447.04    303.26 o 
   4  13  14       68.53      201.99    247.66 o 
   5  13  14     1453.75     1195.95    260.45 o 
   6  13  14    18084.32    17448.06    547.71 o 
   7  13  14      595.36      375.31    200.77 o 
   8  13  14     4253.18     4868.89    365.08 o 
   9  13  14     1598.45     1614.48    257.02 o 
  10  13  14     1593.44     1542.94    251.45 o 
  11  13  14        5.05       10.45    174.77 o 
  12  13  14     3274.29     3257.46    305.26 o 
  13  13  14      511.24      534.47    188.43 o 
  14  13  14      769.49      570.94    303.46 o 
  15  13  14        9.55       32.30    398.56 o 
  16  13  14     2505.78     2729.97    454.14 o 
  17  13  14      284.07      194.20    310.52 o 
  18  13  14       69.89      122.66    350.30 o 
   0  14  14    14461.44    13317.73   1005.87 o 
   1  14  14     1613.52     1629.05    396.00 o 
   2  14  14       58.58      147.23    265.91 o 
   3  14  14     7962.21     8397.79    794.33 o 
   4  14  14    23388.63    24170.54    771.80 o 
   5  14  14       21.66      -85.65    194.78 o 
   6  14  14     3305.29     2446.27    313.95 o 
   7  14  14     3576.58     4112.16    473.11 o 
   8  14  14     2016.45     2211.81    297.96 o 
   9  14  14        9.34      -16.42    196.19 o 
  10  14  14     2778.04     3328.71    322.97 o 
  11  14  14      621.44      291.83    228.86 o 
  12  14  14     1969.67     2289.68    406.92 o 
  13  14  14       31.24      201.81    185.40 o 
  14  14  14     5149.26     4830.80    347.26 o 
  15  14  14      824.55      629.61    362.13 o 
  16  14  14      228.97     -288.37    288.37 o 
  17  14  14       29.10     -201.58    302.90 o 
   1  15  14      362.20      457.34    272.54 o 
   2  15  14      463.22      372.47    264.32 o 
   3  15  14       97.53      138.46    274.86 o 
   4  15  14       66.71       98.49    209.49 o 
   5  15  14       55.04     -143.48    198.33 o 
   6  15  14      915.59      997.56    282.74 o 
   7  15  14      111.71     -134.33    240.65 o 
   8  15  14       48.95     -104.56    229.95 o 
   9  15  14       83.07      279.85    250.29 o 
  10  15  14      474.10      101.00    231.70 o 
  11  15  14      208.63      -26.01    219.04 o 
  12  15  14      213.14      355.91    211.02 o 
  13  15  14       41.03      137.26    225.22 o 
  14  15  14       44.07      225.47    207.14 o 
  15  15  14       27.23      411.68    325.08 o 
  16  15  14      114.18      609.47    350.80 o 
   0  16  14     8356.69    10357.84    954.24 o 
   1  16  14      758.19      964.46    414.76 o 
   2  16  14        2.59       93.74    264.61 o 
   3  16  14      197.28     -124.67    242.51 o 
   4  16  14     8504.57     9228.63    532.04 o 
   5  16  14      112.50      -82.90    209.98 o 
   6  16  14     1500.77     1242.66    277.32 o 
   7  16  14     1253.69     1241.30    331.25 o 
   8  16  14     2246.55     2527.78    864.14 o 
   9  16  14       53.66      310.48    274.72 o 
  10  16  14      366.71      351.82    273.03 o 
  11  16  14      567.57      489.36    629.59 o 
  12  16  14     2060.33     1567.30    321.62 o 
  13  16  14       11.01      -44.03    234.55 o 
  14  16  14     2789.19     3572.01    403.69 o 
  15  16  14      441.43      431.29    268.33 o 
  16  16  14      528.24      808.99    505.98 o 
   1  17  14      207.25     -111.18    345.66 o 
   2  17  14     6994.60     7369.13    771.48 o 
   3  17  14      591.89      631.63    317.11 o 
   4  17  14      518.34      718.63    329.43 o 
   5  17  14     1863.32     2323.85    333.12 o 
   6  17  14     3513.37     3413.74    510.78 o 
   7  17  14      436.17      378.16    288.02 o 
   8  17  14      978.31      577.17    294.03 o 
   9  17  14     1988.91     3171.40    703.82 o 
  10  17  14      711.41      952.61    374.84 o 
  11  17  14       41.40      -44.66    250.30 o 
  12  17  14     1922.64     1400.15    542.37 o 
  13  17  14      193.74      290.89    279.19 o 
  14  17  14      357.77      478.80    289.81 o 
  15  17  14       59.45      423.77    293.98 o 
   0  18  14     2190.36     2885.82    673.68 o 
   1  18  14        1.52      506.85    444.74 o 
   2  18  14       24.45       82.86    404.50 o 
   3  18  14       26.42      230.58    310.39 o 
   4  18  14     2124.73     2275.82    436.89 o 
   5  18  14       15.08     -205.00    288.21 o 
   6  18  14      939.43      938.78    328.06 o 
   7  18  14       20.88     -164.62    240.93 o 
   8  18  14     1365.42     1590.20    392.47 o 
   9  18  14        4.25     -218.00    250.59 o 
  10  18  14      479.32      799.12    389.26 o 
  11  18  14      165.34     -139.68    276.08 o 
  12  18  14      202.74      498.11    304.70 o 
  13  18  14        0.36     -387.66    387.66 o 
   1  19  14      409.48      715.97    521.37 o 
   2  19  14     5618.45     5647.15    590.38 o 
   3  19  14      398.52      497.17    327.60 o 
   4  19  14      597.03      392.61    336.57 o 
   5  19  14      941.93     1231.55    363.38 o 
   6  19  14     3633.57     4513.64    537.00 o 
   7  19  14      229.67      310.09    301.47 o 
   8  19  14     1621.34      943.64    581.65 o 
   9  19  14     1727.07     1547.81    384.35 o 
  10  19  14     2525.43     2583.69    597.20 o 
  11  19  14        4.90     -209.70    271.13 o 
  12  19  14     2912.02     2983.11    470.65 o 
   0  20  14      300.94      187.26    461.41 o 
   1  20  14      138.23       62.75    655.56 o 
   2  20  14        3.36      197.19    305.25 o 
   3  20  14      344.02      587.03    331.03 o 
   4  20  14      108.84      209.83    351.73 o 
   5  20  14      228.13      536.44    429.67 o 
   6  20  14      155.32      351.11    428.06 o 
   7  20  14      318.13      561.27    313.18 o 
   8  20  14       58.16      416.58    322.76 o 
   9  20  14        5.26     -288.83    288.83 o 
  10  20  14      260.61      152.29    325.58 o 
  11  20  14      112.55       90.80    442.65 o 
   1  21  14      396.11     1112.59    401.46 o 
   2  21  14     4117.58     4123.52    566.85 o 
   3  21  14      154.39      341.04    357.62 o 
   4  21  14      254.25      124.62    306.06 o 
   5  21  14      489.99       96.51    461.41 o 
   6  21  14     2565.30     2829.70    637.77 o 
   7  21  14      108.10      614.36    479.05 o 
   8  21  14      271.41       -7.19    308.58 o 
   9  21  14      380.10      112.25    325.89 o 
   0  22  14     4766.37     5791.84    955.85 o 
   1  22  14      545.66      530.85    366.53 o 
   2  22  14      152.50       89.92    375.21 o 
   3  22  14      783.02      277.65    348.28 o 
   4  22  14     4838.07     5094.93    630.71 o 
   5  22  14      104.45      426.14    469.43 o 
   6  22  14     1103.21      398.56    522.33 o 
   1  23  14      133.24      306.44    372.50 o 
   2  23  14       48.34      106.90    651.71 o 
   1   1  15    35339.82    35967.30    542.34 o 
   2   1  15    27369.39    28439.39    557.55 o 
   3   1  15     4511.15     4534.04    241.36 o 
   4   1  15     4972.00     5188.60    246.69 o 
   5   1  15    17824.96    17544.45    365.41 o 
   6   1  15    15905.75    16880.54    475.51 o 
   7   1  15     1771.02     2146.35    284.17 o 
   8   1  15     4856.98     5246.36    235.69 o 
   9   1  15    14926.24    15057.08    392.74 o 
  10   1  15    13011.24    13027.22    408.66 o 
  11   1  15      556.66      444.19    149.00 o 
  12   1  15     4809.45     5318.38    307.59 o 
  13   1  15    13666.88    14653.21    580.36 o 
  14   1  15     1494.08     1737.82    304.67 o 
  15   1  15       11.81     -149.76    149.76 o 
  16   1  15     1544.66     1470.65    206.37 o 
  17   1  15     6768.51     6892.96    416.35 o 
  18   1  15      558.71      315.81    184.24 o 
  19   1  15      799.21      570.04    203.33 o 
  20   1  15     2255.09     2209.92    343.78 o 
  21   1  15      704.24      961.51    230.10 o 
   0   2  15     7739.49     7876.29    350.00 o 
   1   2  15    16226.54    17106.92    352.53 o 
   2   2  15      470.60      180.13     99.15 o 
   3   2  15    20908.44    21822.91    401.42 o 
   4   2  15    19107.32    19239.18    386.89 o 
   5   2  15     2553.45     2492.01    169.38 o 
   6   2  15     3450.26     3715.85    207.22 o 
   7   2  15    10567.45    10410.91    517.70 o 
   8   2  15     7987.85     7568.38    358.63 o 
   9   2  15        1.76      -88.08    129.24 o 
  10   2  15     3724.82     3424.72    277.11 o 
  11   2  15     7774.31     7881.22    333.62 o 
  12   2  15      996.97     1247.43    248.39 o 
  13   2  15     1795.98     1552.49    197.20 o 
  14   2  15     1735.02     2256.57    217.34 o 
  15   2  15     8286.99     7823.26    352.87 o 
  16   2  15      315.91      276.66    157.04 o 
  17   2  15        7.58      -77.24    151.87 o 
  18   2  15     1211.16     1864.87    231.71 o 
  19   2  15      828.31     1045.14    256.26 o 
  20   2  15        0.91      -38.58    179.02 o 
  21   2  15      559.54      542.66    216.09 o 
   1   3  15     7388.51     7487.03    246.52 o 
   2   3  15     1091.84      986.80    137.89 o 
   3   3  15      761.87      635.79    150.69 o 
   4   3  15     2547.97     2636.29    173.49 o 
   5   3  15      612.58      866.89    133.75 o 
   6   3  15      186.26      357.68    109.89 o 
   7   3  15      294.48      209.89    103.12 o 
   8   3  15     2020.09     2134.11    202.56 o 
   9   3  15     6930.33     7063.86    312.54 o 
  10   3  15     4540.17     4397.33    267.99 o 
  11   3  15      423.28      357.16    141.58 o 
  12   3  15     1454.44     1322.55    242.06 o 
  13   3  15     2459.41     2789.01    290.38 o 
  14   3  15       21.85       26.09    123.37 o 
  15   3  15      673.16      968.39    185.02 o 
  16   3  15        8.74      -91.69    150.41 o 
  17   3  15      884.45      683.48    179.02 o 
  18   3  15       12.50     -151.96    151.96 o 
  19   3  15      131.71      -75.72    168.23 o 
  20   3  15      143.47      -36.63    175.98 o 
  21   3  15      585.41      331.66    208.78 o 
   0   4  15     2447.92     2566.96    242.12 o 
   1   4  15    19426.63    19594.15    383.99 o 
   2   4  15      869.60     1039.11    131.52 o 
   3   4  15    24170.41    23410.21    484.45 o 
   4   4  15    11379.02    11689.55    302.54 o 
   5   4  15     5181.07     5106.44    243.80 o 
   6   4  15     2477.50     2619.35    185.44 o 
   7   4  15    14294.04    14000.46    424.48 o 
   8   4  15     4635.43     5392.25    312.70 o 
   9   4  15      242.34      211.02    145.05 o 
  10   4  15     3922.29     4118.01    284.84 o 
  11   4  15    38947.30    38624.68    862.08 o 
  12   4  15     2549.87     2539.31    238.92 o 
  13   4  15      304.53      209.05    130.35 o 
  14   4  15     3319.46     2894.47    229.65 o 
  15   4  15     9066.26     9320.26    372.59 o 
  16   4  15       13.73       95.03    146.21 o 
  17   4  15     1458.59     1231.52    204.36 o 
  18   4  15     3229.67     3129.45    312.17 o 
  19   4  15     3839.85     4273.99    407.44 o 
  20   4  15        8.27      -13.78    186.69 o 
  21   4  15      446.50      446.36    203.92 o 
   1   5  15     4983.45     5629.07    251.66 o 
   2   5  15     3394.36     3495.98    214.23 o 
   3   5  15     4879.80     5046.37    275.23 o 
   4   5  15      464.30      461.90    129.96 o 
   5   5  15     5401.17     5687.49    266.81 o 
   6   5  15     4438.13     4102.02    234.85 o 
   7   5  15       17.95      130.84    132.45 o 
   8   5  15      370.48      377.78    149.21 o 
   9   5  15     6093.24     6096.17    331.15 o 
  10   5  15      147.27       51.90    175.63 o 
  11   5  15     1592.71     1558.49    198.25 o 
  12   5  15     1229.12     1437.10    207.72 o 
  13   5  15     1154.70     1406.86    182.30 o 
  14   5  15      149.21      130.75    171.86 o 
  15   5  15       38.92       19.08    151.09 o 
  16   5  15     1329.72     1126.78    189.37 o 
  17   5  15     1490.87     1316.83    207.59 o 
  18   5  15        3.21       50.61    169.06 o 
  19   5  15       53.55      -30.10    171.40 o 
  20   5  15      191.72      -60.04    361.69 o 
  21   5  15       74.90      136.28    298.12 o 
   0   6  15    18318.58    18535.15    645.70 o 
   1   6  15     5983.30     6135.70    264.61 o 
   2   6  15      321.42        9.42    120.95 o 
   3   6  15     1915.10     2027.65    208.99 o 
   4   6  15    10025.31     9712.19    335.16 o 
   5   6  15       40.59      -91.99    108.32 o 
   6   6  15      716.93      655.35    165.69 o 
   7   6  15    13716.29    13638.23    425.80 o 
   8   6  15     9374.08     9323.69    426.20 o 
   9   6  15      105.27      160.45    149.60 o 
  10   6  15     3888.13     3681.72    310.08 o 
  11   6  15     2503.82     2671.03    237.27 o 
  12   6  15     1200.70     1360.13    208.91 o 
  13   6  15      571.47      599.95    194.24 o 
  14   6  15     1419.15     1488.37    253.65 o 
  15   6  15     2089.20     1745.43    285.57 o 
  16   6  15        8.03       55.95    142.23 o 
  17   6  15      573.48      617.15    309.28 o 
  18   6  15     1355.81      929.15    322.80 o 
  19   6  15      323.58       69.02    289.70 o 
  20   6  15       53.64      293.98    416.68 o 
   1   7  15     1698.62     1846.18    230.97 o 
   2   7  15    27040.43    26571.56    654.19 o 
   3   7  15     6470.42     6279.56    291.02 o 
   4   7  15      190.79      193.62    131.12 o 
   5   7  15     3063.14     3079.82    325.08 o 
   6   7  15    11841.87    12208.60    424.96 o 
   7   7  15      162.52      135.08    144.93 o 
   8   7  15     2671.17     2867.36    259.12 o 
   9   7  15    18019.36    17783.58    540.01 o 
  10   7  15     8111.59     8345.42    377.58 o 
  11   7  15       55.26      -61.11    133.08 o 
  12   7  15     3467.09     3758.24    262.26 o 
  13   7  15     3905.00     4697.63    478.21 o 
  14   7  15     1773.02     1760.56    190.73 o 
  15   7  15      546.24      684.06    155.13 o 
  16   7  15     3599.40     4296.47    485.19 o 
  17   7  15     2977.42     2960.56    825.99 o 
  18   7  15      132.39      361.83    284.27 o 
  19   7  15      943.42     1224.39    357.68 o 
  20   7  15     1025.84      613.75    352.04 o 
   0   8  15      374.58      190.30    180.83 o 
   1   8  15      364.83      254.14    139.13 o 
   2   8  15       28.09      -62.05    145.10 o 
   3   8  15      851.23      650.67    157.03 o 
   4   8  15     2144.86     2225.07    217.67 o 
   5   8  15      609.89      472.08    166.76 o 
   6   8  15     1583.28     1616.44    248.35 o 
   7   8  15      258.93      308.57    158.82 o 
   8   8  15      184.76       97.32    149.36 o 
   9   8  15       63.13      -18.33    149.04 o 
  10   8  15       30.30     -124.64    136.35 o 
  11   8  15      766.51      754.32    185.73 o 
  12   8  15       52.40       91.39    144.93 o 
  13   8  15      610.85      622.02    162.02 o 
  14   8  15     1294.15     1135.28    166.95 o 
  15   8  15      115.49      -49.15    249.15 o 
  16   8  15        7.53       40.48    269.92 o 
  17   8  15      114.30       86.58    301.25 o 
  18   8  15        5.52        8.98    273.07 o 
  19   8  15      138.71      169.84    296.75 o 
  20   8  15       42.97      128.70    425.98 o 
   1   9  15    12057.33    13908.76    593.42 o 
   2   9  15    17991.28    17194.83    518.07 o 
   3   9  15     1493.09     1594.19    190.00 o 
   4   9  15      126.15      131.20    158.91 o 
   5   9  15    22945.08    23492.54    602.60 o 
   6   9  15    11921.97    11574.06    574.03 o 
   7   9  15     1123.23      721.02    177.38 o 
   8   9  15     1809.24     1541.92    224.91 o 
   9   9  15    13119.76    14020.02    900.22 o 
  10   9  15     1254.08     1413.22    220.49 o 
  11   9  15       44.97       -2.11    154.52 o 
  12   9  15     1878.18     1691.29    205.18 o 
  13   9  15     6532.32     6776.56    335.41 o 
  14   9  15      901.76      530.42    212.24 o 
  15   9  15       95.17      116.00    237.79 o 
  16   9  15     1526.45     1920.84    400.23 o 
  17   9  15     2655.99     3492.78    496.51 o 
  18   9  15      191.91      488.79    310.58 o 
  19   9  15      349.76      735.77    325.97 o 
   0  10  15    11813.33     9531.54    811.56 o 
   1  10  15     5552.44     6265.99    490.17 o 
   2  10  15        1.88       -3.50    157.83 o 
   3  10  15     9184.06    10744.33    487.15 o 
   4  10  15     4094.65     4212.53    349.66 o 
   5  10  15     4979.33     4633.15    315.45 o 
   6  10  15      630.25      435.66    295.20 o 
   7  10  15    23431.26    23657.04    614.97 o 
   8  10  15     3128.89     3143.59    485.80 o 
   9  10  15      243.58      -18.25    159.48 o 
  10  10  15      912.08     1136.86    206.54 o 
  11  10  15     8154.61     8849.12    726.58 o 
  12  10  15      783.40      779.66    181.36 o 
  13  10  15       30.54     -109.08    191.88 o 
  14  10  15     4125.62     3249.93    555.20 o 
  15  10  15     3524.45     3599.70    484.55 o 
  16  10  15       44.14     -219.39    219.39 o 
  17  10  15      549.79      632.23    322.75 o 
  18  10  15      652.47      549.61    315.10 o 
  19  10  15     1064.86      932.05    423.41 o 
   1  11  15      118.70      636.29    274.06 o 
   2  11  15     2468.20     2355.20    303.81 o 
   3  11  15      645.12      319.12    246.63 o 
   4  11  15        4.58      -98.73    152.20 o 
   5  11  15      468.87      279.71    172.45 o 
   6  11  15     2523.63     2531.91    261.59 o 
   7  11  15       19.37      -74.69    160.38 o 
   8  11  15     1306.87      903.35    219.42 o 
   9  11  15      134.90      141.48    222.71 o 
  10  11  15       11.57       -0.40    159.41 o 
  11  11  15      219.03      344.95    173.32 o 
  12  11  15      999.34      979.37    361.08 o 
  13  11  15       10.44      148.49    149.72 o 
  14  11  15       71.12       -9.16    142.03 o 
  15  11  15       70.64       46.33    289.49 o 
  16  11  15       66.56      339.48    373.07 o 
  17  11  15        2.10      -59.53    277.61 o 
  18  11  15       49.01      545.25    324.14 o 
   0  12  15     6898.53     5508.38    713.44 o 
   1  12  15       75.21     -216.40    224.76 o 
   2  12  15      631.64     1050.96    304.26 o 
   3  12  15     7935.69     7235.29    940.62 o 
   4  12  15     7193.85     6734.91    530.19 o 
   5  12  15     1723.01     2180.23    288.38 o 
   6  12  15     1890.27     1895.72    246.81 o 
   7  12  15     8541.33     8767.38    443.27 o 
   8  12  15     2974.29     3452.80    332.15 o 
   9  12  15      106.18      389.88    196.10 o 
  10  12  15     2515.60     1999.31    263.59 o 
  11  12  15     4028.44     4006.84    319.86 o 
  12  12  15     1217.60     1350.42    235.54 o 
  13  12  15       24.86      109.40    245.69 o 
  14  12  15     3099.63     3058.44    542.44 o 
  15  12  15     1341.42     1384.33    381.15 o 
  16  12  15      897.30      998.05    370.44 o 
  17  12  15      299.42      464.73    320.19 o 
  18  12  15     1404.46     1798.33    407.99 o 
   1  13  15    10912.03    10992.67    888.19 o 
   2  13  15     5281.70     5185.18    493.15 o 
   3  13  15      156.71     -249.46    249.46 o 
   4  13  15     1645.22     1159.24    269.13 o 
   5  13  15    10242.68     9795.12    611.34 o 
   6  13  15     3142.12     2729.87    406.33 o 
   7  13  15      379.12      383.63    207.34 o 
   8  13  15      564.55      235.96    204.30 o 
   9  13  15     2786.53     3197.45    606.12 o 
  10  13  15      197.78     -171.64    180.43 o 
  11  13  15      134.57       77.12    194.90 o 
  12  13  15     1083.60     1049.00    233.16 o 
  13  13  15     1631.55     1558.13    246.67 o 
  14  13  15      150.32     -124.24    177.10 o 
  15  13  15      356.45      148.93    316.05 o 
  16  13  15     1212.76     1276.97    400.97 o 
  17  13  15      483.50       65.29    381.57 o 
   0  14  15     2817.12     3444.06    623.34 o 
   1  14  15     1457.12     1579.22    355.70 o 
   2  14  15       15.66      194.10    275.77 o 
   3  14  15     2486.19     3206.20    425.31 o 
   4  14  15     2242.70     2144.39    755.60 o 
   5  14  15       17.80     -108.87    205.10 o 
   6  14  15      511.29      214.28    234.42 o 
   7  14  15     7261.65     7466.18    544.42 o 
   8  14  15     1078.08      737.91    279.57 o 
   9  14  15      147.49      149.60    206.85 o 
  10  14  15      999.96      932.35    247.19 o 
  11  14  15     2480.08     1948.72    490.53 o 
  12  14  15      208.77        6.73    185.59 o 
  13  14  15        1.00       -6.70    200.88 o 
  14  14  15     1112.71      980.24    249.40 o 
  15  14  15      605.43      618.44    355.08 o 
  16  14  15      630.75      331.28    337.88 o 
  17  14  15        2.12      163.55    365.67 o 
   1  15  15     5272.86     5386.99    822.14 o 
   2  15  15     4511.98     4841.66    570.11 o 
   3  15  15     2007.95     2039.73    382.90 o 
   4  15  15      312.21      129.93    275.46 o 
   5  15  15    10922.49    12032.78    582.14 o 
   6  15  15     4506.44     4897.07    420.59 o 
   7  15  15      934.10      287.26    452.59 o 
   8  15  15      816.12      717.21    270.14 o 
   9  15  15     7025.09     7233.73   1288.20 o 
  10  15  15     2270.45     2066.67    368.88 o 
  11  15  15      372.87      172.78    462.37 o 
  12  15  15     1657.61     1042.39    408.28 o 
  13  15  15     3497.36     3397.27    338.38 o 
  14  15  15      915.03      860.96    247.37 o 
  15  15  15      136.97      201.69    212.47 o 
  16  15  15     1428.44     1249.24    455.48 o 
   0  16  15      334.75      546.06    431.91 o 
   1  16  15     1681.44     1504.76    363.62 o 
   2  16  15      176.31      -34.30    292.75 o 
   3  16  15     2805.49     2062.47    403.05 o 
   4  16  15      578.01      997.66    340.05 o 
   5  16  15      123.10     -224.74    260.87 o 
   6  16  15      323.08      284.54    318.81 o 
   7  16  15     1009.01      787.63    301.21 o 
   8  16  15       86.52      158.79    318.88 o 
   9  16  15      399.61      391.33    265.30 o 
  10  16  15        0.70     -270.38    310.23 o 
  11  16  15       14.23       12.28    251.51 o 
  12  16  15       11.62      200.06    289.16 o 
  13  16  15       68.16      -92.14    250.97 o 
  14  16  15       47.88      333.29    267.32 o 
  15  16  15      657.33      517.54    291.37 o 
   1  17  15       37.49     -106.70    277.80 o 
   2  17  15     6305.75     5104.64    556.89 o 
   3  17  15     1052.77      811.84    448.10 o 
   4  17  15      418.54      909.19    905.18 o 
   5  17  15     2077.77     3229.70    629.43 o 
   6  17  15     3067.02     3092.26    448.92 o 
   7  17  15        3.22       28.73    266.41 o 
   8  17  15      472.23      900.61    323.43 o 
   9  17  15     1480.23     1539.08    364.58 o 
  10  17  15     1551.72     1378.64    353.16 o 
  11  17  15      119.30      -39.16    271.54 o 
  12  17  15      957.07     1106.73    334.06 o 
  13  17  15      696.40      596.84    317.57 o 
  14  17  15      464.75       17.98    337.00 o 
   0  18  15     5277.28     4555.42    784.94 o 
   1  18  15     1231.89     1203.59    371.50 o 
   2  18  15       82.67     -254.71    268.71 o 
   3  18  15     2416.47     2428.47    445.10 o 
   4  18  15     4066.94     3742.74    494.89 o 
   5  18  15      439.53      740.77    361.83 o 
   6  18  15     1098.72     1356.33    502.13 o 
   7  18  15     3839.71     5336.33    552.33 o 
   8  18  15      896.51      731.99    348.70 o 
   9  18  15       63.53     -116.42    277.29 o 
  10  18  15      598.55      839.45    325.74 o 
  11  18  15     2199.87     2026.82    622.86 o 
  12  18  15      786.45      467.81    428.54 o 
  13  18  15       16.38      -49.06    288.58 o 
   1  19  15        3.00      -93.03    283.00 o 
   2  19  15      479.18      105.20    327.54 o 
   3  19  15        0.45      248.58    320.76 o 
   4  19  15       14.88     -149.19    316.54 o 
   5  19  15       63.75      334.34    368.90 o 
   6  19  15       96.00      616.28    465.58 o 
   7  19  15       62.52     -306.86    360.73 o 
   8  19  15        2.29     -116.43    329.46 o 
   9  19  15        0.45     -160.51    297.34 o 
  10  19  15      119.08       27.79    324.45 o 
  11  19  15        2.75      210.24    331.00 o 
   0  20  15     2611.57     1504.47    538.69 o 
   1  20  15     1920.28     1817.86    431.32 o 
   2  20  15       43.59     -143.16    333.82 o 
   3  20  15     2865.18     2221.38    464.75 o 
   4  20  15     2131.68     2107.75    448.48 o 
   5  20  15      442.06      305.90    438.96 o 
   6  20  15      139.97     -234.07    415.88 o 
   7  20  15     2413.77     2522.20    640.01 o 
   8  20  15      516.96      849.71    512.07 o 
   9  20  15      480.15      237.34    324.12 o 
  10  20  15      227.14       68.40    331.23 o 
   1  21  15     2081.91     2974.30    686.34 o 
   2  21  15      596.82     1248.68    406.43 o 
   3  21  15      788.58     1117.50    404.86 o 
   4  21  15        5.88     -380.86    670.47 o 
   5  21  15     2437.01     1634.98    594.48 o 
   6  21  15      474.51      541.57    510.79 o 
   7  21  15       49.51      368.42    488.34 o 
   8  21  15      192.93     -266.46    376.12 o 
   0  22  15      482.23       48.74    555.36 o 
   1  22  15       57.95     -286.13    286.13 o 
   2  22  15       90.56      493.37    378.96 o 
   3  22  15      132.10       91.46    383.73 o 
   4  22  15      951.90     1242.18    585.50 o 
   0   0  16     5922.08     6391.88    484.07 o 
   1   0  16    21298.15    21546.01    580.32 o 
   2   0  16      107.42       71.76    150.41 o 
   3   0  16    34865.95    34492.05   1565.15 o 
   4   0  16     8005.67     9474.37    440.35 o 
   5   0  16     3926.63     4271.67    327.30 o 
   6   0  16       13.16      -28.63    159.68 o 
   7   0  16    32640.52    31653.70   1636.42 o 
   8   0  16      535.60      434.21    185.41 o 
   9   0  16     1270.97     1267.83    328.18 o 
  10   0  16       64.11       23.54    186.02 o 
  11   0  16    30951.77    30666.63    966.97 o 
  12   0  16      811.83      432.52    226.44 o 
  13   0  16      378.66      395.17    267.74 o 
  14   0  16     2486.48     2550.65    710.87 o 
  15   0  16    22892.22    25205.80    900.39 o 
  16   0  16     1254.05     1147.36    276.00 o 
  17   0  16      201.55      214.65    236.54 o 
  18   0  16      667.57      363.76    267.41 o 
  19   0  16     3550.70     3780.33    534.04 o 
  20   0  16      530.97     1202.06    831.92 o 
  21   0  16     1227.39     1244.60    339.05 o 
   1   1  16     4971.62     5177.29    235.28 o 
   2   1  16      734.68      567.59    132.38 o 
   3   1  16     4752.20     4637.41    270.18 o 
   4   1  16       95.80      130.28    114.77 o 
   5   1  16    21285.37    21034.30    451.90 o 
   6   1  16     2615.90     2597.17    209.56 o 
   7   1  16      368.63       57.33    116.92 o 
   8   1  16      943.70      814.81    164.34 o 
   9   1  16     4536.88     4648.54    361.76 o 
  10   1  16      122.05      255.52    152.79 o 
  11   1  16     2464.80     2415.84    232.66 o 
  12   1  16      449.80      170.12    172.67 o 
  13   1  16     4893.84     5089.90    305.44 o 
  14   1  16      821.62      769.87    183.23 o 
  15   1  16       89.27       87.47    161.20 o 
  16   1  16      586.99      299.37    176.29 o 
  17   1  16     1395.88     1226.88    218.88 o 
  18   1  16      252.83       53.48    172.70 o 
  19   1  16       22.93       80.36    187.02 o 
  20   1  16       45.47       16.58    192.34 o 
  21   1  16      152.02      330.29    213.10 o 
   0   2  16      259.61      118.97    162.77 o 
   1   2  16     6859.00     6974.42    365.18 o 
   2   2  16       74.57      -25.13    108.76 o 
   3   2  16    15423.92    15808.40    390.30 o 
   4   2  16     1194.07     1345.20    157.46 o 
   5   2  16     1325.58     1630.86    268.33 o 
   6   2  16        3.06      -21.22    113.21 o 
   7   2  16     7058.23     7268.64    343.87 o 
   8   2  16      578.21      230.48    131.19 o 
   9   2  16      324.28      333.25    147.87 o 
  10   2  16      847.24      709.10    185.92 o 
  11   2  16    18201.49    18004.00    879.87 o 
  12   2  16       10.56       57.94    140.40 o 
  13   2  16      106.96      100.97    140.45 o 
  14   2  16      291.12      480.89    167.39 o 
  15   2  16     4320.03     3967.06    288.59 o 
  16   2  16      445.56      846.14    193.73 o 
  17   2  16      309.82      436.10    177.75 o 
  18   2  16      210.64      -69.17    159.59 o 
  19   2  16     1465.75     1496.76    238.05 o 
  20   2  16       26.73      252.20    186.64 o 
  21   2  16      204.17      227.09    210.88 o 
   1   3  16    21206.33    20154.65    449.34 o 
   2   3  16      797.53     1060.01    176.23 o 
   3   3  16     8522.16     8643.58    324.76 o 
   4   3  16        1.52       60.29    116.33 o 
   5   3  16    28773.99    29930.14    756.80 o 
   6   3  16       23.93       81.56    111.01 o 
   7   3  16      829.15      614.54    174.41 o 
   8   3  16      115.14       85.28    152.82 o 
   9   3  16    29698.01    28355.02    728.93 o 
  10   3  16      416.99      350.83    182.23 o 
  11   3  16      765.06      528.65    180.44 o 
  12   3  16      949.35      958.29    196.40 o 
  13   3  16    13208.58    14105.19    923.79 o 
  14   3  16       12.82       50.76    164.16 o 
  15   3  16      102.78      -61.22    160.42 o 
  16   3  16       33.58     -121.84    150.65 o 
  17   3  16     6487.34     6858.16    391.06 o 
  18   3  16       18.72       81.45    170.67 o 
  19   3  16     1275.40     1049.41    245.45 o 
  20   3  16        7.47       27.17    229.51 o 
  21   3  16     1070.03      812.60    266.86 o 
   0   4  16     4556.75     4803.87    399.79 o 
   1   4  16       40.80      -37.81    119.49 o 
   2   4  16       23.26        2.32    116.67 o 
   3   4  16     4724.20     4740.75    289.70 o 
   4   4  16     1004.93      819.68    184.80 o 
   5   4  16      249.41      324.85    148.04 o 
   6   4  16      112.12     -109.48    109.48 o 
   7   4  16      839.69      682.52    180.81 o 
   8   4  16     2024.13     1872.34    242.36 o 
   9   4  16      267.56      115.08    212.44 o 
  10   4  16      317.23      219.29    270.88 o 
  11   4  16      544.37      673.13    190.92 o 
  12   4  16      700.64      765.05    185.92 o 
  13   4  16       26.57       23.51    141.86 o 
  14   4  16        7.42      119.84    153.92 o 
  15   4  16      371.14      464.41    183.99 o 
  16   4  16       29.45      184.10    166.69 o 
  17   4  16        0.32      -74.03    166.26 o 
  18   4  16      200.85      165.09    193.52 o 
  19   4  16       71.12       29.96    198.63 o 
  20   4  16      128.21       70.60    209.67 o 
   1   5  16    23746.51    23941.90    537.25 o 
   2   5  16     5947.99     6339.93    295.66 o 
   3   5  16    10380.86     9702.75    345.28 o 
   4   5  16      420.13      591.79    164.46 o 
   5   5  16     9443.28     9342.98    339.40 o 
   6   5  16      224.12     -105.75    127.88 o 
   7   5  16      393.86      226.69    150.76 o 
   8   5  16      104.69      139.80    151.16 o 
   9   5  16    37561.95    38129.77    886.99 o 
  10   5  16     3334.01     3216.43    416.74 o 
  11   5  16       56.53     -145.34    145.34 o 
  12   5  16     1242.41      949.19    192.87 o 
  13   5  16     9329.47     9954.86    927.27 o 
  14   5  16      229.99      257.91    168.35 o 
  15   5  16      543.86      387.62    215.93 o 
  16   5  16      472.85      696.04    320.92 o 
  17   5  16     3887.70     4278.49    320.56 o 
  18   5  16      223.00      130.33    184.05 o 
  19   5  16     1096.89     1242.32    333.25 o 
  20   5  16      293.45      349.97    213.11 o 
   0   6  16     3029.71     2953.45    305.04 o 
   1   6  16     9773.31    10453.03    369.55 o 
   2   6  16      246.44      161.88    131.11 o 
   3   6  16    13086.09    13630.83    520.99 o 
   4   6  16     3793.09     3788.17    271.33 o 
   5   6  16     3342.92     3891.33    515.76 o 
   6   6  16     2133.43     2082.44    223.93 o 
   7   6  16    18919.26    20760.72    620.76 o 
   8   6  16      513.14      513.46    176.98 o 
   9   6  16      433.22      528.56    177.67 o 
  10   6  16      155.35      209.68    156.99 o 
  11   6  16    13648.96    13839.78    760.52 o 
  12   6  16     1966.73     2115.06    251.80 o 
  13   6  16       91.48      215.37    158.35 o 
  14   6  16      699.30      426.31    345.27 o 
  15   6  16     3812.84     3734.59    294.00 o 
  16   6  16       57.33      180.58    166.95 o 
  17   6  16     1320.47     1279.17    212.68 o 
  18   6  16       55.32       94.67    187.47 o 
  19   6  16      869.62      722.36    334.31 o 
  20   6  16        8.26      -37.84    326.23 o 
   1   7  16     2933.35     3206.03    258.69 o 
   2   7  16      468.01      540.62    166.13 o 
   3   7  16      150.31       80.97    150.48 o 
   4   7  16      449.00      329.21    158.54 o 
   5   7  16     7064.30     7103.99    350.21 o 
   6   7  16      212.46        8.71    144.93 o 
   7   7  16      358.47      442.63    181.05 o 
   8   7  16      444.96      564.53    198.25 o 
   9   7  16      389.40      474.53    184.82 o 
  10   7  16        1.52      119.73    160.56 o 
  11   7  16       58.67      147.20    159.03 o 
  12   7  16      438.72      143.28    168.02 o 
  13   7  16      466.49      595.79    178.14 o 
  14   7  16       16.79       64.36    142.14 o 
  15   7  16       81.75        0.33    154.05 o 
  16   7  16      148.74        4.82    166.85 o 
  17   7  16      375.04      531.65    298.41 o 
  18   7  16       72.78      -97.39    292.03 o 
  19   7  16      143.47      633.75    333.90 o 
  20   7  16       16.79      263.17    325.92 o 
   0   8  16      509.08      628.61    265.12 o 
   1   8  16    11947.34    12575.29    510.70 o 
   2   8  16      195.74       82.63    161.48 o 
   3   8  16     6061.34     6303.49    345.51 o 
   4   8  16      200.00       24.35    171.36 o 
   5   8  16     4986.12     4787.28    313.51 o 
   6   8  16     1924.54     2499.06    243.17 o 
   7   8  16    34459.31    34451.32    862.29 o 
   8   8  16      383.89      550.14    186.95 o 
   9   8  16      526.96      448.29    254.92 o 
  10   8  16     1033.59      832.13    237.30 o 
  11   8  16    15824.46    16325.11    542.46 o 
  12   8  16      127.49       49.89    148.13 o 
  13   8  16        3.51       78.30    181.60 o 
  14   8  16      691.91      587.33    182.05 o 
  15   8  16     8181.93     8677.25    394.66 o 
  16   8  16       91.94      187.63    286.32 o 
  17   8  16     1238.65     1689.77    645.30 o 
  18   8  16        6.65      -75.90    264.88 o 
  19   8  16     1734.13     2038.13    432.14 o 
   1   9  16     7476.20     7024.50    418.83 o 
   2   9  16      640.66      138.34    315.04 o 
   3   9  16     3669.94     3290.99    324.46 o 
   4   9  16       17.42     -134.47    179.50 o 
   5   9  16     8372.90     8304.29    390.81 o 
   6   9  16       93.23      132.22    159.96 o 
   7   9  16      920.96     1207.35    274.21 o 
   8   9  16      265.16      209.82    176.97 o 
   9   9  16     6727.34     7390.14    400.39 o 
  10   9  16      434.19      598.25    191.79 o 
  11   9  16      168.17      300.48    239.57 o 
  12   9  16        9.78      106.78    164.21 o 
  13   9  16     3136.40     2927.38    255.62 o 
  14   9  16       38.61      146.49    162.21 o 
  15   9  16      931.83     1030.53    201.76 o 
  16   9  16      175.12      523.48    316.04 o 
  17   9  16     1421.30      931.68    372.10 o 
  18   9  16       71.83      -22.21    427.58 o 
  19   9  16      663.96      657.93    353.48 o 
   0  10  16      441.71      289.86    366.50 o 
   1  10  16       68.74      279.45    269.51 o 
   2  10  16      929.62      664.58    227.53 o 
   3  10  16    10255.39    11138.27    907.15 o 
   4  10  16      235.23      164.88    197.44 o 
   5  10  16     2892.09     3348.11    317.40 o 
   6  10  16       61.74       19.64    159.71 o 
   7  10  16    13450.82    13955.62    553.87 o 
   8  10  16     1240.21      791.68    313.95 o 
   9  10  16       14.12      150.16    174.36 o 
  10  10  16      315.75      406.09    186.05 o 
  11  10  16     5877.95     6194.17    391.66 o 
  12  10  16       61.05       30.21    150.58 o 
  13  10  16      388.94      447.04    198.53 o 
  14  10  16      195.91      173.74    159.72 o 
  15  10  16      826.53      935.37    237.60 o 
  16  10  16      211.24       74.66    442.01 o 
  17  10  16      132.00     -287.87    287.87 o 
  18  10  16      216.33      171.83    326.74 o 
   1  11  16    13977.95    16856.20   1893.10 o 
   2  11  16      419.83      383.37    271.11 o 
   3  11  16     1682.97     2456.66    368.59 o 
   4  11  16     2054.14     1271.27    364.56 o 
   5  11  16    20555.91    22130.38    622.24 o 
   6  11  16      839.23     1122.91    275.24 o 
   7  11  16      741.92      635.75    211.20 o 
   8  11  16      860.78      962.93    236.02 o 
   9  11  16    10591.69    10369.73    487.15 o 
  10  11  16       75.62       96.12    183.32 o 
  11  11  16        3.49      207.63    176.53 o 
  12  11  16        3.95      146.75    264.19 o 
  13  11  16     9320.80     9376.02    443.66 o 
  14  11  16      893.32     1315.10    219.06 o 
  15  11  16      225.59      141.83    282.27 o 
  16  11  16      211.14      661.51    711.19 o 
  17  11  16     3394.67     4142.21    546.19 o 
  18  11  16       43.63       84.96    324.27 o 
   0  12  16     1820.65     1388.08    454.04 o 
   1  12  16     1269.60     1464.58    330.89 o 
   2  12  16      764.75      853.40    301.37 o 
   3  12  16     5054.22     4250.79    459.32 o 
   4  12  16      177.84      -89.50    356.56 o 
   5  12  16     1227.54     1442.08    384.19 o 
   6  12  16       40.25     -163.54    163.54 o 
   7  12  16      782.40      946.91    236.13 o 
   8  12  16      124.36      259.10    207.44 o 
   9  12  16       43.58       85.71    196.77 o 
  10  12  16       15.44      -64.20    199.62 o 
  11  12  16      441.08       88.32    348.06 o 
  12  12  16      241.89       55.16    177.58 o 
  13  12  16      223.32       26.57    180.77 o 
  14  12  16       59.81      283.89    191.87 o 
  15  12  16      704.65      870.81    289.07 o 
  16  12  16       86.50       -0.26    296.56 o 
  17  12  16      359.08      128.04    324.72 o 
   1  13  16    10341.06     9857.21    632.72 o 
   2  13  16      730.96      447.51    410.59 o 
   3  13  16       81.04      269.67    253.59 o 
   4  13  16      396.71      634.38    282.34 o 
   5  13  16    15504.65    14504.42    745.55 o 
   6  13  16     2737.39     2438.60    333.46 o 
   7  13  16      351.94      294.04    229.17 o 
   8  13  16      183.97     -185.18    185.18 o 
   9  13  16     8287.20     9478.09    512.74 o 
  10  13  16      516.24      572.06    225.41 o 
  11  13  16      194.90      109.55    287.77 o 
  12  13  16        7.01     -128.51    183.61 o 
  13  13  16     3907.32     3907.58    510.93 o 
  14  13  16      320.24      129.79    188.32 o 
  15  13  16       19.97      207.14    205.08 o 
  16  13  16      307.70      289.72    473.76 o 
  17  13  16     2186.64     2387.85    550.55 o 
   0  14  16       47.35       -6.09    360.09 o 
   1  14  16     7360.69     7646.70    598.68 o 
   2  14  16       86.80     -162.75    258.55 o 
   3  14  16    16906.84    17136.58    810.35 o 
   4  14  16     2311.90     1555.99    355.12 o 
   5  14  16     2656.31     2597.60    402.14 o 
   6  14  16      174.85      527.69    308.65 o 
   7  14  16    10735.86    10675.12    648.70 o 
   8  14  16       69.27       29.97    242.48 o 
   9  14  16      392.44      632.57    265.29 o 
  10  14  16      102.02       53.57    214.66 o 
  11  14  16     6603.12     6993.16    474.89 o 
  12  14  16       46.03      205.40    203.07 o 
  13  14  16      473.54      463.74    228.34 o 
  14  14  16        3.44      -24.15    208.57 o 
  15  14  16     5095.13     4868.37    372.41 o 
  16  14  16        3.79     -107.19    312.48 o 
   1  15  16       56.08     -262.49    493.31 o 
   2  15  16       26.60     -304.13    304.13 o 
   3  15  16       91.47      -27.45    337.64 o 
   4  15  16       42.53      219.48    287.68 o 
   5  15  16       97.10     -341.97    341.97 o 
   6  15  16      111.96      610.89    300.30 o 
   7  15  16       47.97     -138.98    311.19 o 
   8  15  16      203.99      475.51    277.78 o 
   9  15  16     1356.36     2097.65    695.96 o 
  10  15  16       68.62      250.24    275.12 o 
  11  15  16       55.11      195.45    267.40 o 
  12  15  16       10.32      270.50    279.98 o 
  13  15  16       65.66     -197.67    197.67 o 
  14  15  16       56.48       68.84    229.00 o 
  15  15  16        0.12      307.05    244.28 o 
   0  16  16      459.17     -176.03    365.22 o 
   1  16  16     3008.27     3403.40    487.26 o 
   2  16  16       20.13      308.14    300.58 o 
   3  16  16     4040.16     4018.18    499.02 o 
   4  16  16     1043.64     1167.71    358.16 o 
   5  16  16     1647.69     1267.88    446.34 o 
   6  16  16      425.72      -51.30    375.80 o 
   7  16  16     8571.76     7219.35    755.12 o 
   8  16  16     1314.15     1029.41    648.51 o 
   9  16  16      798.61      723.01    309.80 o 
  10  16  16      461.48      615.12    326.60 o 
  11  16  16     5477.31     6354.69    545.38 o 
  12  16  16      149.14      346.30    403.21 o 
  13  16  16       41.49      170.82    294.38 o 
  14  16  16      135.51       90.13    335.72 o 
   1  17  16     3967.93     4123.15    963.38 o 
   2  17  16      187.75      -43.65    279.20 o 
   3  17  16     1141.40     1042.72    351.77 o 
   4  17  16        0.61     -281.77    283.52 o 
   5  17  16     3424.63     3522.19    721.29 o 
   6  17  16       23.72      225.41    358.80 o 
   7  17  16      144.34      285.38    441.21 o 
   8  17  16        0.34       43.29    275.91 o 
   9  17  16     1709.11     1600.16    503.41 o 
  10  17  16       13.18      -61.07    289.21 o 
  11  17  16       27.98      245.41    293.92 o 
  12  17  16        7.10      225.19    463.49 o 
  13  17  16     1386.53     1018.93    800.17 o 
   0  18  16      839.96      393.43    470.07 o 
   1  18  16      681.30      573.13    326.86 o 
   2  18  16      295.55      159.98    361.69 o 
   3  18  16     1559.08     1540.96    863.34 o 
   4  18  16      649.23      702.20    358.95 o 
   5  18  16       74.58      -33.40    299.99 o 
   6  18  16      236.72      405.30    460.77 o 
   7  18  16      649.88      560.49    470.39 o 
   8  18  16      739.93      271.91    411.39 o 
   9  18  16      266.29      635.39    328.90 o 
  10  18  16      423.18      357.33    307.13 o 
  11  18  16     1543.45      933.19    360.25 o 
  12  18  16      569.34      215.07    324.17 o 
   1  19  16     5418.08     6944.69    659.50 o 
   2  19  16      553.03      349.43    363.92 o 
   3  19  16     2841.21     3618.16    629.59 o 
   4  19  16       44.14      -95.31    305.15 o 
   5  19  16     5837.51     7083.40    883.38 o 
   6  19  16      385.89      419.41    474.24 o 
   7  19  16      484.44      318.08    468.14 o 
   8  19  16       89.01      -76.31    441.21 o 
   9  19  16     4168.63     4197.58    710.23 o 
  10  19  16      375.01      343.85    350.25 o 
   0  20  16       71.70      408.18    492.19 o 
   1  20  16      472.00      358.42    369.97 o 
   2  20  16       18.59      -61.21    328.61 o 
   3  20  16      520.75     1080.48    382.02 o 
   4  20  16       70.92     -134.46    320.33 o 
   5  20  16      573.38      520.73    543.82 o 
   6  20  16       59.26      148.46    480.01 o 
   7  20  16      828.31      758.33    550.87 o 
   8  20  16        0.83     -320.97    425.82 o 
   1  21  16     1326.44      516.94    384.45 o 
   2  21  16       98.14      266.40    561.61 o 
   3  21  16      801.95      643.56    620.93 o 
   4  21  16       61.23      442.29    643.54 o 
   5  21  16     2279.11     1590.41    541.89 o 
   6  21  16      177.68      269.66    478.08 o 
   0  22  16       35.45     -480.97    480.97 o 
   1  22  16     1799.44      951.51    439.13 o 
   1   1  17    17896.22    17014.03    495.80 o 
   2   1  17     1886.95     1781.50    214.36 o 
   3   1  17     6065.99     5895.86    290.09 o 
   4   1  17      254.49       99.18    134.45 o 
   5   1  17    22464.35    22005.55    575.83 o 
   6   1  17      161.63      135.14    156.91 o 
   7   1  17      587.08      651.30    160.12 o 
   8   1  17      382.07      467.00    197.52 o 
   9   1  17    16580.50    16573.24    640.21 o 
  10   1  17     1133.60      619.82    231.99 o 
  11   1  17       10.73      180.01    173.61 o 
  12   1  17      103.70        9.82    164.22 o 
  13   1  17    12289.78    12230.13    685.55 o 
  14   1  17        2.31      148.91    184.14 o 
  15   1  17       24.98      -23.57    151.99 o 
  16   1  17      336.72      465.91    181.77 o 
  17   1  17     3496.99     2958.06    288.05 o 
  18   1  17      252.98      226.88    205.17 o 
  19   1  17     1574.05     1428.48    241.15 o 
  20   1  17      293.58      402.32    210.13 o 
   0   2  17     3130.78     2978.03    475.20 o 
   1   2  17    14190.15    14352.54    453.78 o 
   2   2  17       33.25      255.86    142.08 o 
   3   2  17    34401.13    33991.88    672.86 o 
   4   2  17     2264.44     2730.90    257.80 o 
   5   2  17     1860.60     1538.41    237.56 o 
   6   2  17      368.45      318.39    168.01 o 
   7   2  17    20259.87    20355.44    716.02 o 
   8   2  17     1417.26     1348.82    264.28 o 
   9   2  17      232.37       76.42    176.15 o 
  10   2  17       95.36      281.79    183.71 o 
  11   2  17    15731.73    15801.26    543.22 o 
  12   2  17     1606.14     1549.77    235.15 o 
  13   2  17       82.97      -16.23    164.47 o 
  14   2  17      125.99       15.25    172.46 o 
  15   2  17     7916.01     8079.35    879.42 o 
  16   2  17       35.20       87.60    183.59 o 
  17   2  17      144.75      167.08    190.80 o 
  18   2  17      548.86      595.39    216.99 o 
  19   2  17      641.09      366.91    216.63 o 
  20   2  17      123.76        6.98    209.35 o 
   1   3  17     1711.42     1715.94    306.57 o 
   2   3  17      384.26      404.53    143.53 o 
   3   3  17       24.83      229.24    133.82 o 
   4   3  17       21.79      125.03    147.50 o 
   5   3  17      730.55      698.48    170.60 o 
   6   3  17      223.03      217.31    146.59 o 
   7   3  17      285.84      520.16    202.88 o 
   8   3  17       40.24       83.16    194.41 o 
   9   3  17    10918.06    10165.23    487.72 o 
  10   3  17     2364.78     2142.31    403.37 o 
  11   3  17      833.36      816.80    204.11 o 
  12   3  17      549.50      540.31    302.53 o 
  13   3  17      724.69      608.23    188.74 o 
  14   3  17        2.96      -99.01    161.50 o 
  15   3  17      964.56     1068.50    217.83 o 
  16   3  17        0.60      121.82    185.86 o 
  17   3  17      158.01      152.35    187.27 o 
  18   3  17       21.64       69.92    203.35 o 
  19   3  17      440.83      376.82    223.87 o 
  20   3  17       68.13      144.50    202.85 o 
   0   4  17     5117.37     5484.12    914.96 o 
   1   4  17    10578.62    10406.58    408.80 o 
   2   4  17      683.02      821.25    163.32 o 
   3   4  17    19133.82    18422.62    474.51 o 
   4   4  17     5622.16     5528.69    319.36 o 
   5   4  17     1405.15     1422.92    202.60 o 
   6   4  17      265.75      429.00    180.20 o 
   7   4  17    18562.93    18034.24    679.50 o 
   8   4  17     1473.13     1594.86    239.29 o 
   9   4  17      128.35      138.71    157.30 o 
  10   4  17       31.98      -50.67    146.70 o 
  11   4  17    23493.29    24818.80    964.86 o 
  12   4  17      247.57      162.20    170.95 o 
  13   4  17       11.47      139.42    163.20 o 
  14   4  17      812.75      413.85    182.59 o 
  15   4  17     5506.64     5800.74    411.46 o 
  16   4  17        2.46       81.74    186.73 o 
  17   4  17     1721.40     1491.39    393.47 o 
  18   4  17      513.56      774.66    240.01 o 
  19   4  17     1866.29     1862.54    288.22 o 
  20   4  17      126.25       45.63    209.56 o 
   1   5  17     4836.23     5607.42    441.97 o 
   2   5  17     1037.53     1052.88    172.20 o 
   3   5  17     1947.79     2071.43    271.53 o 
   4   5  17      308.38      205.80    151.54 o 
   5   5  17     1764.42     1973.62    301.49 o 
   6   5  17     1599.68     1051.44    298.75 o 
   7   5  17        5.06       -4.80    197.57 o 
   8   5  17       88.55      -23.58    153.69 o 
   9   5  17     2792.49     3649.84    305.10 o 
  10   5  17      160.73      311.75    242.28 o 
  11   5  17     1368.46     1326.48    245.56 o 
  12   5  17        3.70       28.70    161.58 o 
  13   5  17     1644.36     1289.24    227.56 o 
  14   5  17       41.01      -95.12    200.08 o 
  15   5  17      452.42       93.28    172.42 o 
  16   5  17       64.02      187.95    184.51 o 
  17   5  17      922.14      947.90    228.60 o 
  18   5  17       82.61      183.96    247.08 o 
  19   5  17      127.51      -21.24    208.39 o 
  20   5  17       36.90      437.28    249.03 o 
   0   6  17     1875.74     1715.81    310.04 o 
   1   6  17     6738.15     7372.42    367.04 o 
   2   6  17      238.27      675.91    210.94 o 
   3   6  17    10935.86    11370.39    473.68 o 
   4   6  17     3316.61     2988.91    263.14 o 
   5   6  17      200.98      201.29    181.83 o 
   6   6  17      290.17      325.19    200.95 o 
   7   6  17    21844.92    23132.18    682.56 o 
   8   6  17      111.35       80.85    175.73 o 
   9   6  17     1638.79     1289.52    223.29 o 
  10   6  17       52.71       90.00    162.05 o 
  11   6  17    10394.87    10607.48    560.75 o 
  12   6  17       48.37       -8.93    148.73 o 
  13   6  17      129.70      146.55    214.49 o 
  14   6  17       31.10      105.81    172.67 o 
  15   6  17     3154.85     3811.38    307.94 o 
  16   6  17      134.48      350.69    189.77 o 
  17   6  17      578.28      346.61    224.46 o 
  18   6  17      197.12      347.26    207.13 o 
  19   6  17     1384.55     1527.97    425.25 o 
   1   7  17    16253.33    16644.81    512.75 o 
   2   7  17     2135.11     2272.52    280.40 o 
   3   7  17     8469.17     8915.32    430.76 o 
   4   7  17      487.70      460.36    199.07 o 
   5   7  17    18432.08    19438.55    632.90 o 
   6   7  17     5619.56     6099.70    407.07 o 
   7   7  17     1338.61     1700.60    331.83 o 
   8   7  17      168.42      153.66    177.98 o 
   9   7  17    32632.58    33437.81    851.47 o 
  10   7  17      173.77      195.80    174.74 o 
  11   7  17       53.19       48.57    169.42 o 
  12   7  17      301.91      264.86    214.64 o 
  13   7  17    12776.75    13704.62    520.97 o 
  14   7  17      377.18      180.08    219.52 o 
  15   7  17      525.22      294.56    178.02 o 
  16   7  17      134.88      433.56    188.85 o 
  17   7  17     4908.35     4724.95    408.47 o 
  18   7  17      108.03      332.78    202.52 o 
  19   7  17     1273.43      957.22    554.56 o 
   0   8  17      636.42      707.56    268.25 o 
   1   8  17     5175.74     4610.79    367.98 o 
   2   8  17      614.22      372.75    209.45 o 
   3   8  17      659.11      540.03    217.34 o 
   4   8  17     2292.10     2056.41    277.77 o 
   5   8  17     5103.95     5710.24    499.30 o 
   6   8  17      494.79      834.00    218.12 o 
   7   8  17     1616.88     1490.51    249.36 o 
   8   8  17     1005.21     1044.24    233.03 o 
   9   8  17        4.96       27.06    170.82 o 
  10   8  17      274.16      163.32    178.74 o 
  11   8  17      530.05      455.14    234.85 o 
  12   8  17       41.09      110.72    163.70 o 
  13   8  17      239.90      257.97    178.39 o 
  14   8  17      130.79      197.43    173.91 o 
  15   8  17     1614.06     1318.68    234.36 o 
  16   8  17       37.94       30.56    301.83 o 
  17   8  17       95.99      338.74    184.20 o 
  18   8  17       32.41     -278.43    278.43 o 
  19   8  17      118.56      101.20    323.31 o 
   1   9  17     6939.19     6635.66    741.84 o 
   2   9  17     1861.80     1775.63    282.18 o 
   3   9  17     1176.20      559.25    228.51 o 
   4   9  17     1491.33     1742.94    262.60 o 
   5   9  17    12174.40    12861.15    540.74 o 
   6   9  17     1336.68      857.20    226.69 o 
   7   9  17     2562.36     1916.06    304.17 o 
   8   9  17     1377.64     1126.88    277.94 o 
   9   9  17    10323.64    10988.22    494.02 o 
  10   9  17      107.81      114.61    171.87 o 
  11   9  17       90.41      -76.51    253.44 o 
  12   9  17     1196.34     1079.55    209.84 o 
  13   9  17     5599.87     5560.60    359.24 o 
  14   9  17       77.41      -25.57    167.66 o 
  15   9  17      363.13      312.48    193.59 o 
  16   9  17       85.19      424.31    196.43 o 
  17   9  17     2864.48     1793.15    665.50 o 
  18   9  17        0.30      150.43    418.12 o 
   0  10  17     1955.28     2461.92    540.29 o 
   1  10  17     9156.76     9695.24    615.79 o 
   2  10  17      583.80      448.58    266.20 o 
   3  10  17     9205.13     9955.85    609.04 o 
   4  10  17      349.99      334.90    217.32 o 
   5  10  17     3757.76     3525.01    350.11 o 
   6  10  17      633.88      362.16    221.78 o 
   7  10  17    13651.20    14070.03    576.47 o 
   8  10  17      519.30      532.90    207.81 o 
   9  10  17      235.64      -87.14    193.72 o 
  10  10  17     1040.05      398.94    287.21 o 
  11  10  17     3785.72     4734.05    634.01 o 
  12  10  17      127.11      317.42    191.40 o 
  13  10  17      406.33      545.91    195.41 o 
  14  10  17      232.51      157.17    278.97 o 
  15  10  17     4438.73     4160.83    317.86 o 
  16  10  17      324.64      450.50    193.11 o 
  17  10  17      869.62      604.50    367.19 o 
  18  10  17      254.56      -61.06    317.18 o 
   1  11  17     2029.64     1614.70    683.78 o 
   2  11  17      587.85      492.25    346.30 o 
   3  11  17       47.32     -136.95    254.33 o 
   4  11  17     2126.66     2016.25    299.57 o 
   5  11  17      993.51     1422.87    335.98 o 
   6  11  17        0.35        2.57    203.56 o 
   7  11  17      678.17      595.17    222.80 o 
   8  11  17      193.01      161.05    193.29 o 
   9  11  17     1482.32     1523.19    250.64 o 
  10  11  17       13.58       80.81    192.31 o 
  11  11  17        4.19        4.06    184.23 o 
  12  11  17        3.62      -21.24    216.13 o 
  13  11  17      319.72      549.79    208.94 o 
  14  11  17       32.75       71.59    192.79 o 
  15  11  17        0.09      196.50    188.26 o 
  16  11  17       37.73      305.66    325.24 o 
  17  11  17      112.99      235.57    319.81 o 
   0  12  17    10457.71     9873.67    900.05 o 
   1  12  17     7906.21     8001.92    616.60 o 
   2  12  17       94.10      161.51    264.40 o 
   3  12  17    20930.17    20330.64    857.47 o 
   4  12  17      115.33      163.95    271.26 o 
   5  12  17     4413.00     3500.65    458.45 o 
   6  12  17        6.59       10.30    231.28 o 
   7  12  17    16446.57    17279.95    929.07 o 
   8  12  17     1142.59     1571.75    482.55 o 
   9  12  17      417.81      141.07    209.97 o 
  10  12  17      299.64      221.00    203.62 o 
  11  12  17     6403.35     6781.92    431.66 o 
  12  12  17      870.73      829.94    255.17 o 
  13  12  17       47.30       78.04    200.95 o 
  14  12  17       23.34      -91.85    220.27 o 
  15  12  17     5925.75     6595.24    514.35 o 
  16  12  17      521.87     1338.75    428.86 o 
  17  12  17      221.00      255.92    331.41 o 
   1  13  17     6766.51     6904.08    579.58 o 
   2  13  17      771.79     1085.70    340.46 o
[truncated: 111,002 more chars]
